# Supplementary material for: Nascent peptide-induced translation discontinuation in eukaryotes impacts biased amino acid usage in proteomes
Source: Nat Commun. 2022 Dec 2;13:7451. doi: 10.1038/s41467-022-35156-x (PMC9718836; doi:10.1038/s41467-022-35156-x)
Supplement: Supplementary file 4 — Supplementary Data 1 [file 41467_2022_35156_MOESM4_ESM.xlsx]

## Sheet: wt_specific_mid-log_rep1
Annotated.Sequence	Master.Protein.Accessions	Positions.in.Master.Proteins	AAlength	Start	End	Abs_position	Rel_position	Qvality.PEP	Qvality.q.value	Number.of.PSMs
[-].MSEIQNK.[A]	YOL109W	YOL109W [1-7]	113	1	7	4	0.0353982	0.136332	0.00244695	3
[-].MSIENLK.[S]	YNL244C	YNL244C [1-7]	108	1	7	4	0.037037	0.162411	0.00244695	4
[-].MSTDSIVK.[A]	YHL001W	YHL001W [1-8]	138	1	8	4.5	0.0326087	0.0839435	0.00244695	3
[-].MCGIFAAFK.[H]	YGR124W	YGR124W [1-9]	572	1	9	5	0.00874126	0.202523	0.00665207	3
[-].MSQVYFDVEADGQPIGR.[V]	YDR155C	YDR155C [1-17]	162	1	17	9	0.0555556	0.00341018	0.00244695	6
[K].LSVQDLDLKD.[K]	YCR012W	YCR012W [7-16]	416	7	16	11.5	0.0276442	0.0839435	0.00244695	3
[R].IAIVSADK.[C]	YDR091C	YDR091C [8-15]	608	8	15	11.5	0.0189145	0.0533889	0.00244695	3
[K].TGVIVGEDVHNLFT.[Y]	YKL060C	YKL060C [11-24]	359	11	24	17.5	0.0487465	0.159555	0.00244695	3
[K].VTSTSSAVLTDFQETFK.[T]	YOR103C	YOR103C [12-28]	130	12	28	20	0.153846	0.0374297	0.00244695	3
[R].NYASEALISYFK.[L]	YKL081W	YKL081W [14-25]	412	14	25	19.5	0.0473301	0.0535883	0.00244695	3
[K].TNSALVSNNVVAASSVSATSTASSSAAK.[N]	YMR122W-A	YMR122W-A [17-44]	84	17	44	30.5	0.363095	0.000180148	0.00244695	6
[A].GTIPLGELADVAK.[I]	YBR092C	YBR092C [18-30]	467	18	30	24	0.0513919	0.00493617	0.00244695	6
[K].AGLTFPVGR.[V]	YBL003C	YBL003C [23-31]	132	23	31	27	0.204545	0.0239441	0.00244695	3
[R].VCSSHTGLIR.[K]	YLR388W	YLR388W [23-32]	56	23	32	27.5	0.491071	0.103861	0.00244695	3
[R].VCSSHTGLVR.[K]	YDL061C	YDL061C [23-32]	56	23	32	27.5	0.491071	0.0328266	0.00244695	3
[A].DDVPAIEVVGNK.[F]	YMR307W	YMR307W [23-34]	559	23	34	28.5	0.0509839	0.030453	0.00244695	5
[A].EVGQYEIVEFDAILADVK.[A]	YIL011W	YIL011W [23-40]	269	23	40	31.5	0.1171	0.0066002	0.00244695	4
[R].DNIQGITKPAIR.[R]	YNL030W	YNL030W [25-36]	103	25	36	30.5	0.296117	0.0131592	0.00244695	6
[R].NFLETVELQVGLK.[N]	YGL135W	YGL135W [27-39]	217	27	39	33	0.152074	0.0236755	0.00244695	7
[K].LDFTNVGFTGSYVDVNK.[F]	YJL171C	YJL171C [28-44]	396	28	44	36	0.0909091	0.0421941	0.00244695	4
[K].EEGQEYAQITK.[M]	YMR260C	YMR260C [30-40]	153	30	40	35	0.228758	0.0316177	0.00244695	3
[K].AENMIGEDR.[V]	YMR173W	YMR173W [32-40]	430	32	40	36	0.0837209	0.0861365	0.00244695	4
[K].TCSSCGYPSAK.[T]	YDR500C	YDR500C [33-43]	88	33	43	38	0.431818	0.036735	0.00244695	3
[K].APSTFENR.[N]	YLR441C	YLR441C [34-41]	255	34	41	37.5	0.147059	0.0818045	0.00244695	3
[K].IGEDRFDK.[M]	YMR173W	YMR173W [48-55]	430	48	55	51.5	0.119767	0.117983	0.00244695	4
[R].ELIIEGLTALK.[E]	YPL127C	YPL127C [49-59]	258	49	59	54	0.209302	0.195626	0.00665207	3
[K].GPENAGSTAETK.[E]	YDR170C	YDR170C [53-64]	2009	53	64	58.5	0.029119	0.00544497	0.00244695	3
[K].NAPLADYLSVHFR.[G]	YJL171C	YJL171C [68-80]	396	68	80	74	0.186869	0.0203682	0.00244695	7
[F].FQQFDLVVATEMQIDEAIK.[I]	YPR180W	YPR180W [120-138]	347	120	138	129	0.371758	0.140308	0.00244695	18
[K].NLEMETTLANSVNVLNPYTGEMNAK.[R]	YHR215W	YHR215W [122-146]	467	122	146	134	0.286938	0.151799	0.00244695	3
[K].LITLPAISSFTSNIK.[S]	YDR055W	YDR055W [126-140]	444	126	140	133	0.29955	0.0275165	0.00244695	7
[R].DDPTWTVDLFNSYK.[T]	YMR307W	YMR307W [128-141]	559	128	141	134.5	0.240608	0.00275009	0.00244695	9
[K].SANNIYISDTSLQSVDGFSALK.[K]	YDR055W	YDR055W [141-162]	444	141	162	151.5	0.341216	0.0231473	0.00244695	3
[K].SASEVASDLAQLTDFPVIR.[L]	YGR279C	YGR279C [149-167]	386	149	167	158	0.409326	0.000168312	0.00244695	10
[R].IGSIVANR.[Q]	YJL158C	YJL158C [152-159]	227	152	159	155.5	0.685022	0.104241	0.00244695	3
[K].NEETEEPATIFVGRL.[S]	YGR159C	YGR159C [161-175]	414	161	175	168	0.405797	0.111721	0.00244695	5
[K].YATTPVSGVLGIGFPR.[R]	YIL015W	YIL015W [162-177]	587	162	177	169.5	0.288756	0.00311486	0.00244695	9
[R].LSWSIDDEWLK.[K]	YGR159C	YGR159C [175-185]	414	175	185	180	0.434783	0.00657535	0.00244695	5
[K].LVYSGVFTPPTACSYGAGLPVAIVDDQDEVK.[W]	YNL160W	YNL160W [186-216]	354	186	216	201	0.567797	0.00440785	0.00244695	4
[K].LSPVFELFASSK.[N]	YLR413W	YLR413W [203-214]	675	203	214	208.5	0.308889	0.0104169	0.00244695	6
[K].MFLFEFEMPTETEK.[N]	YJL171C	YJL171C [205-218]	396	205	218	211.5	0.534091	0.0968838	0.00244695	3
[R].QLAAEYFNCGDEADAR.[I]	YOL030W	YOL030W [207-222]	484	207	222	214.5	0.443182	0.12823	0.00244695	3
[K].WFFDASKPTLISSDSIIR.[K]	YNL160W	YNL160W [217-234]	354	217	234	225.5	0.637006	0.0541909	0.00244695	5
[K].ADFYGINMYEWCGK.[S]	YMR307W	YMR307W [223-236]	559	223	236	229.5	0.410555	0.00951569	0.00244695	8
[K].AIQEMQGK.[E]	YGR159C	YGR159C [225-232]	414	225	232	228.5	0.551932	0.0975966	0.00244695	3
[K].YQYPQTPSK.[V]	YEL040W	YEL040W [243-251]	467	243	251	247	0.528908	0.132462	0.00244695	4
[K].VGQSLSIVSNDELSK.[A]	YBR078W	YBR078W [248-262]	429	248	262	255	0.594406	0.00040107	0.00244695	6
[K].VIVTDYSTGK.[K]	YGR189C	YGR189C [252-261]	507	252	261	256.5	0.505917	0.0592575	0.00244695	3
[E].NEVQCPNER.[N]	YCL049C	YCL049C [255-263]	312	255	263	259	0.830128	0.08519	0.00244695	3
[K].YPVLLDSGTSLLNAPK.[V]	YIL015W	YIL015W [282-297]	587	282	297	289.5	0.493186	0.10694	0.00244695	3
[R].FSYGQDLETYYQTGPGYDVVR.[S]	YHR215W	YHR215W [287-307]	467	287	307	297	0.635974	0.000113229	0.00244695	9
[C].YDPPSDTK.[K]	YEL040W	YEL040W [301-308]	467	301	308	304.5	0.652034	0.146473	0.00244695	6
[K].YVNNLSQDDDDIAIYAANPFK.[D]	YMR006C	YMR006C [362-382]	706	362	382	372	0.526912	0.0101456	0.00244695	3
[K].WTSDFQDFAFVNELPVSSLK.[F]	YLR084C	YLR084C [385-404]	1220	385	404	394.5	0.323361	0.0529922	0.00244695	3
[R].YVINDAVVPIETCSTGPGFSCEINDFYDYAEK.[R]	YBR092C	YBR092C [396-427]	467	396	427	411.5	0.881156	0.0997651	0.00244695	3
[R].YVINDAVVPIETCSTGPGFSCEINDFYGYAEK.[R]	YHR215W	YHR215W [396-427]	467	396	427	411.5	0.881156	0.103482	0.00244695	3
[A].RAYNADADTAK.[A]	YOR310C	YOR310C [425-435]	511	425	435	430	0.841487	0.00526317	0.00244695	3
[K].EQLSFVMNLYYEK.[S]	YMR307W	YMR307W [425-437]	559	425	437	431	0.77102	0.0172592	0.00244695	36
[R].SDYVGFINNGIPAGGIATGAEK.[N]	YBR286W	YBR286W [437-458]	537	437	458	447.5	0.833333	0.0442964	0.00244695	6
[K].LIAHSVATYADSFEGFPK.[R]	YBR286W	YBR286W [492-509]	537	492	509	500.5	0.93203	0.0101074	0.00244695	10
[T].SLFSNSTTNQSNGISGNNLQQQSGGLFQNK.[Q]	YMR047C	YMR047C [536-565]	1113	536	565	550.5	0.494609	0.235403	0.00665207	3
[D].SNFLGCIGCAIIR.[R]	YMR006C	YMR006C [548-560]	706	548	560	554	0.784703	0.000640511	0.00244695	6
[R].ISIVDLNDDFEVTSSK.[N]	YLR084C	YLR084C [661-676]	1220	661	676	668.5	0.547951	0.0132588	0.00244695	4

## Sheet: common_mid-log_rep1
Annotated.Sequence	Master.Protein.Accessions	Positions.in.Master.Proteins	AAlength	Start	End	Abs_position	Rel_position	Qvality.PEP.wt	Qvality.q.value.wt	Number.of.PSMs.wt	Qvality.PEP.pth2	Qvality.q.value.pth2	Number.of.PSMs.pth2
[-].MAEASIEK.[T]	YPR035W	YPR035W [1-8]	370	1	8	4.5	0.0121622	0.0415672	0.00244695	3	0.0216744	0.00441657	3
[-].MASSTSTSASASSSIK.[T]	YMR122W-A	YMR122W-A [1-16]	84	1	16	8.5	0.10119	0.00012538	0.00244695	3	2.35773e-05	0.00317832	3
[-].MASTDFSK.[I]	YAL003W	YAL003W [1-8]	206	1	8	4.5	0.0218447	0.148052	0.00244695	3	0.0978084	0.00485557	3
[-].MGVEQILK.[R]	YKL060C	YKL060C [1-8]	359	1	8	4.5	0.0125348	0.0499216	0.00244695	6	0.0536418	0.00485557	6
[-].MPIDQEK.[L]	YPL037C	YPL037C [1-7]	157	1	7	4	0.0254777	0.144908	0.00244695	3	0.184695	0.00783974	3
[-].MPLTTKPLSLK.[I]	YIL053W	YIL053W [1-11]	250	1	11	6	0.024	0.0610474	0.00244695	6	0.0142589	0.00441657	10
[-].MQPITTASTQATQK.[D]	YNL145W	YNL145W [1-14]	38	1	14	7.5	0.197368	0.00301083	0.00244695	3	0.00382523	0.00317832	3
[-].MQPSTATAAPK.[E]	YDR461W	YDR461W [1-11]	36	1	11	6	0.166667	0.0391505	0.00244695	3	0.0225381	0.00441657	3
[-].MSAPEAQQQK.[R]	YGL123W	YGL123W [1-10]	254	1	10	5.5	0.0216535	0.0211492	0.00244695	3	0.00350815	0.00317832	3
[-].MSDAVTIR.[T]	YER074W	YER074W [1-8]	135	1	8	4.5	0.0333333	0.0597001	0.00244695	3	0.0315236	0.00441657	3
[-].MSDLVNK.[K]	YLR109W	YLR109W [1-7]	176	1	7	4	0.0227273	0.142336	0.00244695	4	0.0812002	0.00485557	6
[-].MSEGITDIEESQIQTNYDK.[V]	YJL138C	YJL138C [1-19]	395	1	19	10	0.0253165	0.0132089	0.00244695	3	0.00534333	0.00317832	3
[-].MSEITLGK.[Y]	YGR087C	YGR087C [1-8]	563	1	8	4.5	0.0079929	0.0488158	0.00244695	7	0.0448971	0.00441657	6
[-].MSEVIEGNVK.[I]	YNL135C	YNL135C [1-10]	114	1	10	5.5	0.0482456	0.0201395	0.00244695	3	0.00615555	0.00317832	3
[-].MSSDLAAELGFDPALK.[K]	YPL237W	YPL237W [1-16]	285	1	16	8.5	0.0298246	0.00788044	0.00244695	3	0.000108167	0.00317832	4
[-].MSSPTPPGGQR.[T]	YER087C-B	YER087C-B [1-11]	82	1	11	6	0.0731707	0.208192	0.00665207	3	0.0466706	0.00441657	3
[-].MSSSESIR.[M]	YDR226W	YDR226W [1-8]	222	1	8	4.5	0.0202703	0.0997651	0.00244695	3	0.0830783	0.00485557	3
[-].MSTDVAAAQAQSK.[I]	YDR363W-A	YDR363W-A [1-13]	89	1	13	7	0.0786517	0.00395092	0.00244695	3	0.000924191	0.00317832	3
[-].MSTELTVQSER.[A]	YBR048W	YBR048W [1-11]	156	1	11	6	0.0384615	0.00367754	0.00244695	3	0.000968887	0.00317832	3
[-].MTASLTTK.[F]	YKL216W	YKL216W [1-8]	314	1	8	4.5	0.0143312	0.0937375	0.00244695	3	0.0369766	0.00441657	3
[-].MTEDIEQK.[K]	YNL113W	YNL113W [1-8]	142	1	8	4.5	0.0316901	0.077971	0.00244695	3	0.049652	0.00485557	8
[-].MTSVQNSPR.[L]	YJR086W	YJR086W [1-9]	110	1	9	5	0.0454545	0.0260085	0.00244695	3	0.0298501	0.00441657	3
[-].MVAFTVDQMR.[S]	YDR385W	YDR385W [1-10]	842	1	10	5.5	0.00653207	0.00991866	0.00244695	3	0.00445929	0.00317832	5
[-].MVALISK.[K]	YNL178W	YNL178W [1-7]	240	1	7	4	0.0166667	0.200432	0.00665207	4	0.110347	0.00485557	6
[-].MVAQVQK.[Q]	YML028W	YML028W [1-7]	196	1	7	4	0.0204082	0.185016	0.00473894	5	0.139547	0.00485557	3
[-].MVLVQDLLHPTAASEAR.[K]	YHR021C	YHR021C [1-17]	82	1	17	9	0.109756	0.00125418	0.00244695	7	0.000153548	0.00317832	11
[-].MVQAVAVLK.[G]	YJR104C	YJR104C [1-9]	154	1	9	5	0.0324675	0.104241	0.00244695	3	0.0139275	0.00441657	3
[A].TPPACLLACVAQVGK.[S]	YLR390W-A	YLR390W-A [23-37]	238	23	37	30	0.12605	8.37125e-05	0.00244695	46	6.76959e-06	0.00317832	43
[A].YEYVNCFSSLPSDFSK.[A]	YOR008C	YOR008C [22-37]	378	22	37	29.5	0.0780423	0.000459457	0.00244695	106	5.49605e-05	0.00317832	76
[C].LLACVAQVGK.[S]	YLR390W-A	YLR390W-A [28-37]	238	28	37	32.5	0.136555	0.020755	0.00244695	4	0.0156033	0.00441657	3
[C].SSCGYPAAK.[T]	YLR185W	YLR185W [35-43]	88	35	43	39	0.443182	0.0524027	0.00244695	3	0.0198882	0.00441657	3
[C].YDPPSDTKK.[N]	YEL040W	YEL040W [301-309]	467	301	309	305	0.653105	0.0566687	0.00244695	17	0.0172079	0.00441657	19
[D].AASNVDALEK.[L]	YPL163C	YPL163C [182-191]	260	182	191	186.5	0.717308	0.0552101	0.00244695	3	0.0132356	0.00317832	3
[D].LPEGCEMK.[Q]	YBR092C	YBR092C [60-67]	467	60	67	63.5	0.135974	0.234609	0.00665207	3	0.0702211	0.00485557	3
[D].LPESCEMK.[Q]	YHR215W	YHR215W [60-67]	467	60	67	63.5	0.135974	0.136332	0.00244695	3	0.0824477	0.00485557	3
[E].MPTETEK.[N]	YJL171C	YJL171C [212-218]	396	212	218	215	0.542929	0.13151	0.00244695	3	0.0766817	0.00485557	3
[F].EMPTETEK.[N]	YJL171C	YJL171C [211-218]	396	211	218	214.5	0.541667	0.203225	0.00665207	3	0.0970713	0.00485557	3
[F].IGPDEPSGAQCR.[F]	YEL042W	YEL042W [354-365]	518	354	365	359.5	0.694015	0.0150708	0.00244695	6	0.000831017	0.00317832	6
[F].LMLSLNNLSR.[S]	YNR025C	YNR025C [50-59]	119	50	59	54.5	0.457983	0.0930518	0.00244695	12	0.0635517	0.00485557	12
[F].TDDSNFLGCIGCAIIR.[R]	YMR006C	YMR006C [545-560]	706	545	560	552.5	0.782578	0.108117	0.00244695	5	0.00743326	0.00317832	4
[G].LFQDFNPFANK.[N]	YNL291C	YNL291C [21-31]	548	21	31	26	0.0474453	0.0148454	0.00244695	4	0.0025509	0.00317832	6
[I].GPDEPSGAQCR.[F]	YEL042W	YEL042W [355-365]	518	355	365	360	0.694981	0.00756018	0.00244695	3	0.00212859	0.00317832	3
[K].AAAALAGGK.[K]	YGR027C	YGR027C [13-21]	108	13	21	17	0.157407	0.020755	0.00244695	3	0.00933476	0.00317832	3
[K].AAVGMGAGALAAAAML.[L]	YKL096W-A	YKL096W-A [76-91]	92	76	91	83.5	0.907609	0.0199885	0.00244695	4	0.014541	0.00441657	3
[K].AAVGMGAGALAAAAMLL.[-]	YKL096W-A	YKL096W-A [76-92]	92	76	92	84	0.913043	0.00923292	0.00244695	8	0.000750182	0.00317832	17
[K].AEETPASSNESTPSASSSSSANK.[L]	YKR092C	YKR092C [295-317]	406	295	317	306	0.753695	1.34148e-05	0.00244695	9	4.25341e-07	0.00317832	6
[K].AENMIGEDRVNQFK.[S]	YMR173W	YMR173W [32-45]	430	32	45	38.5	0.0895349	0.012865	0.00244695	7	0.116296	0.00485557	3
[K].AETAAQDVQQK.[L]	YOL109W	YOL109W [8-18]	113	8	18	13	0.115044	0.0098071	0.00244695	3	0.00263247	0.00317832	3
[K].AIAYSPYNDDGSCK.[S]	YGL028C	YGL028C [283-296]	542	283	296	289.5	0.534133	0.0615031	0.00244695	3	0.0202808	0.00441657	3
[K].ALNDADIYVIADLAAPATSINR.[D]	YMR307W	YMR307W [106-127]	559	106	127	116.5	0.208408	4.24135e-06	0.00244695	19	0.000284866	0.00317832	7
[K].ALPAAGALLAGAAALL.[L]	YLR110C	YLR110C [117-132]	133	117	132	124.5	0.93609	0.123676	0.00244695	10	0.0481387	0.00441657	10
[K].ALPAAGALLAGAAALLL.[-]	YLR110C	YLR110C [117-133]	133	117	133	125	0.93985	0.0765434	0.00244695	29	0.0144841	0.00441657	19
[K].AMQGVFEYYK.[S]	YGL032C	YGL032C [51-60]	87	51	60	55.5	0.637931	0.0274133	0.00244695	6	0.0171407	0.00441657	6
[K].ANQGSQSQELYFNIIGMDSK.[I]	YIL140W	YIL140W [423-442]	823	423	442	432.5	0.525516	0.00346205	0.00244695	7	0.0176168	0.00441657	3
[K].ASLFAQGK.[R]	YHR141C	YHR141C [33-40]	106	33	40	36.5	0.34434	0.123229	0.00244695	3	0.0843535	0.00485557	3
[K].ATVTPVSGQDGGSSR.[I]	YOR145C	YOR145C [10-24]	274	10	24	17	0.0620438	0.00930282	0.00244695	3	8.95438e-05	0.00317832	8
[K].CKGPENAGSTAETK.[E]	YDR170C	YDR170C [51-64]	2009	51	64	57.5	0.0286212	0.00390644	0.00244695	6	0.000265381	0.00317832	7
[K].CLDSICPNNDADAAYSAFK.[S]	YLR390W-A	YLR390W-A [62-80]	238	62	80	71	0.298319	0.00138352	0.00244695	21	0.000119353	0.00317832	13
[K].DGVLTDAK.[G]	YJL158C	YJL158C [142-149]	227	142	149	145.5	0.640969	0.175533	0.00473894	5	0.0963395	0.00485557	3
[K].DIFSNDELLSDAYDAK.[L]	YKL056C	YKL056C [6-21]	167	6	21	13.5	0.0808383	0.000846939	0.00244695	5	2.92766e-05	0.00317832	20
[K].DIFTLFDK.[K]	YGL106W	YGL106W [9-16]	149	9	16	12.5	0.0838926	0.130095	0.00244695	4	0.0775656	0.00485557	4
[K].DSNIVILCRYGNDSQLATR.[L]	YHR111W	YHR111W [390-408]	440	390	408	399	0.906818	0.165313	0.00244695	92	0.0299666	0.00441657	138
[K].ELNAQYAAGK.[L]	YLR286C	YLR286C [491-500]	562	491	500	495.5	0.881673	0.025911	0.00244695	3	0.0206812	0.00441657	3
[K].FQYIAISQSDADSESCK.[M]	YLR109W	YLR109W [16-32]	176	16	32	24	0.136364	0.00830772	0.00244695	6	0.00338613	0.00317832	3
[K].FSLNTEYQANPETELINLK.[A]	YIL162W	YIL162W [332-350]	532	332	350	341	0.640977	0.000628534	0.00244695	13	0.000310634	0.00317832	7
[K].GAAGTWGEK.[A]	YKR092C	YKR092C [357-365]	406	357	365	361	0.889163	0.069262	0.00244695	10	0.0423603	0.00441657	3
[K].GDGEISSNVETASSVNPSVKPQNAIK.[E]	YDR170C	YDR170C [13-38]	2009	13	38	25.5	0.0126929	0.114603	0.00244695	4	0.00059942	0.00317832	5
[K].GPPPPPPPDEKDR.[G]	YOR389W	YOR389W [159-171]	624	159	171	165	0.264423	0.00272941	0.00244695	3	2.23131e-05	0.00317832	3
[K].GPPPPPPPPDEK.[G]	YPL277C	YPL277C [159-170]	487	159	170	164.5	0.337782	0.0232345	0.00244695	3	0.0194269	0.00441657	3
[K].GQLVELYVPR.[K]	YJL136C	YJL136C [6-15]	87	6	15	10.5	0.12069	0.0203682	0.00244695	11	0.00915331	0.00317832	9
[K].IADISLAAFGR.[K]	YER043C	YER043C [10-20]	449	10	20	15	0.0334076	0.017787	0.00244695	3	0.0267624	0.00441657	3
[K].IGHLAEDCDSER.[L]	YNL255C	YNL255C [12-23]	153	12	23	17.5	0.114379	0.0459837	0.00244695	3	0.00560142	0.00317832	6
[K].ILTPESQLK.[K]	YGL076C; YPL198W	YGL076C [6-14]; YPL198W [6-14]	244	6	14	10	0.0409836	0.0558307	0.00244695	5	0.0483253	0.00441657	9
[K].INFEAWELTDNTYK.[G]	YKR092C	YKR092C [343-356]	406	343	356	349.5	0.860837	0.000886189	0.00244695	16	0.000980395	0.00317832	5
[K].LAVLSYYK.[V]	YLR167W	YLR167W [100-107]	152	100	107	103.5	0.680921	0.0529922	0.00244695	6	0.118492	0.00485557	3
[K].LEIQQHAR.[Y]	YJR094W-A	YJR094W-A [29-36]	92	29	36	32.5	0.353261	0.130095	0.00244695	7	0.146395	0.00485557	6
[K].LETDESPIQTK.[S]	YMR011W	YMR011W [27-37]	541	27	37	32	0.0591497	0.126847	0.00244695	3	0.00944535	0.00317832	3
[K].LQSNGAIQGDSFVCK.[N]	YBR078W	YBR078W [337-351]	429	337	351	344	0.801865	0.000630911	0.00244695	5	0.000212044	0.00317832	3
[K].LSVQDLDLK.[D]	YCR012W	YCR012W [7-15]	416	7	15	11	0.0264423	0.0347264	0.00244695	6	0.016037	0.00441657	5
[K].LYDLLGVSPSANEQELK.[K]	YNL007C	YNL007C [7-23]	352	7	23	15	0.0426136	0.0794244	0.00244695	3	0.00232105	0.00317832	4
[K].MTDYFACGDDDVK.[A]	YMR307W	YMR307W [210-222]	559	210	222	216	0.386404	0.00856218	0.00244695	6	0.00139162	0.00317832	3
[K].NEETEEPATIFVGR.[L]	YGR159C	YGR159C [161-174]	414	161	174	167.5	0.404589	0.00121687	0.00244695	17	0.000116109	0.00317832	9
[K].NLFTGWVDVK.[L]	YKL152C	YKL152C [18-27]	247	18	27	22.5	0.0910931	0.0284627	0.00244695	4	0.00990092	0.00317832	6
[K].QLNASLADK.[S]	YAL003W	YAL003W [14-22]	206	14	22	18	0.0873786	0.0916947	0.00244695	3	0.11717	0.00485557	3
[K].QQCQLPTDSSHST.[S]	YHR149C	YHR149C [58-70]	734	58	70	64	0.0871935	0.164729	0.00244695	3	0.0296183	0.00441657	3
[K].QSLDVSSDR.[R]	YGR034W	YGR034W [4-12]	127	4	12	8	0.0629921	0.0708195	0.00244695	3	0.0426902	0.00441657	5
[K].SATAVAHVK.[A]	YDL083C	YDL083C [15-23]	143	15	23	19	0.132867	0.0903567	0.00244695	3	0.0210071	0.00441657	3
[K].SEDAEEEEDEESSNK.[K]	YGR159C	YGR159C [143-157]	414	143	157	150	0.362319	0.00371942	0.00244695	9	0.000225828	0.00317832	6
[K].SEDAEEEEDEESSNKK.[Q]	YGR159C	YGR159C [143-158]	414	143	158	150.5	0.363527	0.00159692	0.00244695	5	0.000108594	0.00317832	5
[K].SFDPFADTGDDETATSNYIHIR.[I]	YNL244C	YNL244C [8-29]	108	8	29	18.5	0.171296	0.0245827	0.00244695	3	0.0232536	0.00441657	3
[K].STAQVASDLEQLTGFDNIR.[L]	YMR305C	YMR305C [152-170]	389	152	170	161	0.413882	0.00137831	0.00244695	4	0.0906712	0.00485557	3
[K].STTTGHLIYK.[C]	YBR118W	YBR118W [21-30]	458	21	30	25.5	0.0556769	0.0170653	0.00244695	16	0.00746252	0.00317832	13
[K].TAEQIAAER.[A]	YPL198W	YPL198W [22-30]	244	22	30	26	0.106557	0.0156493	0.00244695	3	0.0157877	0.00441657	3
[K].TAEQVAAER.[A]	YGL076C	YGL076C [22-30]	244	22	30	26	0.106557	0.0200639	0.00244695	3	0.0185361	0.00441657	3
[K].TATEVTPQEPK.[H]	YNL113W	YNL113W [10-20]	142	10	20	15	0.105634	0.00637987	0.00244695	3	0.000664012	0.00317832	18
[K].TAVVDGVFDEVSLDKY.[K]	YML028W	YML028W [15-30]	196	15	30	22.5	0.114796	0.0202917	0.00244695	6	0.00717502	0.00317832	6
[K].TCSSCGYPAAK.[T]	YLR185W	YLR185W [33-43]	88	33	43	38	0.431818	0.0745872	0.00244695	3	0.0105426	0.00317832	3
[K].TELDGILPLVAR.[G]	YAR015W	YAR015W [6-17]	306	6	17	11.5	0.0375817	0.0737638	0.00244695	3	0.000587738	0.00317832	6
[K].TGIAIGLNK.[G]	YMR194W	YMR194W [5-13]	100	5	13	9	0.09	0.0407966	0.00244695	3	0.0184637	0.00441657	3
[K].TGVIVGEDVHNLFTYAK.[E]	YKL060C	YKL060C [11-27]	359	11	27	19	0.0529248	0.000478939	0.00244695	12	0.000303384	0.00317832	8
[K].TITLEVESSDTIDNVK.[S]	YLR167W	YLR167W [12-27]	152	12	27	19.5	0.128289	0.000559116	0.00244695	14	2.38522e-06	0.00317832	350
[K].TPVTLAK.[V]	YLR264W	YLR264W [5-11]	67	5	11	8	0.119403	0.185664	0.00473894	8	0.127669	0.00485557	9
[K].VANNSLEQLK.[A]	YLR354C	YLR354C [11-20]	335	11	20	15.5	0.0462687	0.0324592	0.00244695	3	0.00337284	0.00317832	3
[K].VAPAPFGAK.[S]	YHL033C	YHL033C [7-15]	256	7	15	11	0.0429688	0.158989	0.00244695	5	0.0886288	0.00485557	6
[K].VHGDLVVEK.[S]	YHR214W	YHR214W [108-116]	203	108	116	112	0.551724	0.00923292	0.00244695	17	0.00615555	0.00317832	12
[K].VIDGFNK.[V]	YBR078W	YBR078W [285-291]	429	285	291	288	0.671329	0.156188	0.00244695	9	0.134979	0.00485557	9
[K].VNVFNINNNR.[Y]	YBR078W	YBR078W [163-172]	429	163	172	167.5	0.390443	0.0086596	0.00244695	6	0.00440699	0.00317832	6
[L].ACVAQVGK.[S]	YLR390W-A	YLR390W-A [30-37]	238	30	37	33.5	0.140756	0.135843	0.00244695	3	0.0849981	0.00485557	3
[L].DAVVPELSMLLNSNMDFGTAIINASNK.[Q]	YJL010C	YJL010C [407-433]	666	407	433	420	0.630631	0.165899	0.00244695	287	0.140063	0.00485557	292
[L].ENEVQCPNER.[N]	YCL049C	YCL049C [254-263]	312	254	263	258.5	0.828526	0.0391505	0.00244695	3	0.0259399	0.00441657	3
[M].ASSTSTSASASSSIK.[T]	YMR122W-A	YMR122W-A [2-16]	84	2	16	9	0.107143	0.00134744	0.00244695	3	0.000278217	0.00317832	3
[M].SEQNSVVNAEK.[G]	YDR170C	YDR170C [2-12]	2009	2	12	7	0.00348432	0.0246753	0.00244695	3	0.00236717	0.00317832	3
[R].DVAAQDFINAYASFLQR.[Q]	YNL302C	YNL302C [8-24]	144	8	24	16	0.111111	0.0266016	0.00244695	3	0.00873203	0.00317832	6
[R].GNPTVEVELTTEK.[G]	YGR254W	YGR254W [16-28]	437	16	28	22	0.0503432	0.00565433	0.00244695	8	0.00430423	0.00317832	10
[R].GYSDVCDIFTEDELVR.[Y]	YBR092C	YBR092C [271-286]	467	271	286	278.5	0.59636	0.000191365	0.00244695	6	0.00120304	0.00317832	3
[R].LAASVVGVGK.[R]	YBL027W	YBL027W [10-19]	189	10	19	14.5	0.0767196	0.0089924	0.00244695	3	0.0053855	0.00317832	3
[R].SENVGTVTR.[E]	YOR039W	YOR039W [5-13]	258	5	13	9	0.0348837	0.0436388	0.00244695	3	0.02193	0.00441657	17
[R].SGVAVADESLTAFNDLK.[L]	YLL050C	YLL050C [4-20]	143	4	20	12	0.0839161	6.75045e-05	0.00244695	5	1.4701e-05	0.00317832	13
[R].SSVLADALNAINNAEK.[T]	YJL190C	YJL190C [4-19]	130	4	19	11.5	0.0884615	0.000224246	0.00244695	13	4.84451e-06	0.00317832	19
[R].TFFVGGNFK.[L]	YDR050C	YDR050C [4-12]	248	4	12	8	0.0322581	0.102728	0.00244695	3	0.0502314	0.00485557	6
[R].YGATSTNPAK.[S]	YJL177W	YJL177W [4-13]	184	4	13	8.5	0.0461957	0.0193228	0.00244695	3	0.0150629	0.00441657	3
[S].DEGSGLDPHK.[G]	YEL040W	YEL040W [340-349]	467	340	349	344.5	0.737687	0.042511	0.00244695	4	0.00551404	0.00317832	6
[S].LEGEAIR.[N]	YPL053C	YPL053C [75-81]	446	75	81	78	0.174888	0.146473	0.00244695	8	0.170636	0.00643114	7
[S].NFLGCIGCAIIR.[R]	YMR006C	YMR006C [549-560]	706	549	560	554.5	0.785411	0.00937324	0.00244695	5	0.00154155	0.00317832	5
[S].SPCLPPK.[V]	YEL042W	YEL042W [327-333]	518	327	333	330	0.637066	0.111721	0.00244695	50	0.0657877	0.00485557	49
[T].CYDPPSDTK.[K]	YEL040W	YEL040W [300-308]	467	300	308	304	0.650964	0.15072	0.00244695	3	0.0309155	0.00441657	3
[T].CYDPPSDTKK.[N]	YEL040W	YEL040W [300-309]	467	300	309	304.5	0.652034	0.17247	0.00473894	3	0.11805	0.00485557	6

## Sheet: pth2delta_specific_mid-log_rep1
Annotated.Sequence	Master.Protein.Accessions	Positions.in.Master.Proteins	AAlength	Start	End	Abs_position	Rel_position	Qvality.PEP	Qvality.q.value	Number.of.PSMs
[-].MAPNTSR.[K]	YLR061W	YLR061W [1-7]	121	1	7	4	0.0330579	0.163965	0.00485557	3
[-].MPEVETK.[I]	YBR231C	YBR231C [1-7]	303	1	7	4	0.0132013	0.145322	0.00485557	3
[-].MSAPNPK.[A]	YEL026W	YEL026W [1-7]	126	1	7	4	0.031746	0.131521	0.00485557	3
[-].MVHLGPK.[K]	YGL253W	YGL253W [1-7]	486	1	7	4	0.00823045	0.0889661	0.00485557	4
[-].MASLPHPK.[I]	YBL092W	YBL092W [1-8]	130	1	8	4.5	0.0346154	0.0475829	0.00441657	4
[-].MEETGDSK.[L]	YGR116W	YGR116W [1-8]	1451	1	8	4.5	0.00310131	0.158679	0.00485557	3
[-].MGIDHTSK.[Q]	YOL120C	YOL120C [1-8]	186	1	8	4.5	0.0241935	0.0371206	0.00441657	3
[-].MLETDHSR.[N]	YOL158C	YOL158C [1-8]	606	1	8	4.5	0.00742574	0.0346109	0.00441657	3
[-].MPPVSASK.[A]	YER036C	YER036C [1-8]	610	1	8	4.5	0.00737705	0.0967048	0.00485557	3
[-].MAGAIENAR.[K]	YDL185W	YDL185W [1-9]	1071	1	9	5	0.00466853	0.00737508	0.00317832	3
[-].MANDLVQAR.[D]	YJL191W	YJL191W [1-9]	138	1	9	5	0.0362319	0.0463105	0.00441657	3
[-].MEAHNQFLK.[T]	YGR180C	YGR180C [1-9]	345	1	9	5	0.0144928	0.00216236	0.00317832	3
[-].MSEATLSSK.[Q]	YLR438W	YLR438W [1-9]	424	1	9	5	0.0117925	0.0178947	0.00441657	3
[-].MSQDENIVK.[A]	YLL018C	YLL018C [1-9]	557	1	9	5	0.00897666	0.0279358	0.00441657	3
[-].MTEDIEQKK.[T]	YNL113W	YNL113W [1-9]	142	1	9	5	0.0352113	0.0396553	0.00441657	7
[-].MVSQLFEEK.[A]	YGR037C	YGR037C [1-9]	87	1	9	5	0.0574713	0.0417079	0.00441657	3
[-].MDLLGDIVEK.[D]	YDR527W	YDR527W [1-10]	439	1	10	5.5	0.0125285	0.017007	0.00441657	4
[-].MDTLFNSTEK.[N]	YGR078C	YGR078C [1-10]	199	1	10	5.5	0.0276382	0.00387063	0.00317832	3
[-].MLNHPSQGSD.[D]	YKR093W	YKR093W [1-10]	601	1	10	5.5	0.00915141	0.192091	0.00925652	3
[-].MNIVPQDTFK.[S]	YBR173C	YBR173C [1-10]	148	1	10	5.5	0.0371622	0.0538493	0.00485557	5
[-].MDLVNHLTDRL.[L]	YER055C	YER055C [1-11]	297	1	11	6	0.020202	0.0307953	0.00441657	3
[-].MLDINQFIEDK.[G]	YDR023W	YDR023W [1-11]	462	1	11	6	0.012987	0.00112077	0.00317832	4
[-].MNSNEDIHEER.[I]	YMR192W	YMR192W [1-11]	720	1	11	6	0.00833333	0.002258	0.00317832	3
[-].MVQSAVLGFPR.[I]	YER091C	YER091C [1-11]	767	1	11	6	0.00782269	0.0752302	0.00485557	3
[-].MDSEVAALVIDN.[G]	YFL039C	YFL039C [1-12]	375	1	12	6.5	0.0173333	0.140581	0.00485557	5
[-].MEELGIVTPVEK.[A]	YDR394W	YDR394W [1-12]	428	1	12	6.5	0.0151869	0.000484642	0.00317832	6
[-].MLNHPSQGSDDA.[Q]	YKR093W	YKR093W [1-12]	601	1	12	6.5	0.0108153	0.157525	0.00485557	3
[-].MLSSEDFGSSGK.[K]	YBR068C	YBR068C [1-12]	609	1	12	6.5	0.0106732	0.00151151	0.00317832	4
[-].MSNDEINQNEEK.[V]	YOL093W	YOL093W [1-12]	293	1	12	6.5	0.0221843	0.0696849	0.00485557	3
[-].MVLVQDLLHPTA.[A]	YHR021C	YHR021C [1-12]	82	1	12	6.5	0.0792683	0.115428	0.00485557	6
[-].MDEMHSSDTLLLR.[T]	YOR315W	YOR315W [1-13]	346	1	13	7	0.0202312	0.0206005	0.00441657	6
[-].MDQDNNNHNDSNR.[L]	YJR090C	YJR090C [1-13]	1151	1	13	7	0.00608167	0.0329033	0.00441657	3
[-].MEGGEEEVERIPD.[E]	YHR028C	YHR028C [1-13]	818	1	13	7	0.00855746	0.00101975	0.00317832	3
[-].MHDAESTVDSLLK.[E]	YJR092W	YJR092W [1-13]	1447	1	13	7	0.0048376	0.0297339	0.00441657	4
[-].MQFSTVASIAAVA.[A]	YLR110C	YLR110C [1-13]	133	1	13	7	0.0526316	0.0604518	0.00485557	8
[-].MDSIQESDVLNAVK.[T]	YBR246W	YBR246W [1-14]	387	1	14	7.5	0.0193798	0.000528481	0.00317832	5
[-].MDVLKEVLSLDQDK.[F]	YDR484W	YDR484W [1-14]	641	1	14	7.5	0.0117005	0.0657877	0.00485557	5
[-].MFGLPQQEVSEEEK.[R]	YPR133W-A	YPR133W-A [1-14]	50	1	14	7.5	0.15	0.00139711	0.00317832	11
[-].MTDETAHPTQSASK.[Q]	YGR162W	YGR162W [1-14]	952	1	14	7.5	0.00787815	1.02345e-05	0.00317832	6
[-].MVNFDLGQVGEVFR.[R]	YNL323W	YNL323W [1-14]	414	1	14	7.5	0.0181159	0.0050771	0.00317832	3
[-].MFGLPQQEVSEEEKR.[A]	YPR133W-A	YPR133W-A [1-15]	50	1	15	8	0.16	0.00345339	0.00317832	6
[-].MQPITTASTQATQKD.[K]	YNL145W	YNL145W [1-15]	38	1	15	8	0.210526	0.000666631	0.00317832	3
[-].MTDAEIENSPASDLK.[E]	YBL091C	YBL091C [1-15]	421	1	15	8	0.0190024	4.13964e-05	0.00317832	5
[-].MEFFYEEQVACIEDDK.[I]	YDR068W	YDR068W [1-16]	310	1	16	8.5	0.0274194	0.0616263	0.00485557	4
[-].MLEEGNNVYEIQDLEK.[R]	YER056C	YER056C [1-16]	533	1	16	8.5	0.0159475	0.00974668	0.00317832	6
[-].MLNHPSQGSDDAQDEK.[Q]	YKR093W	YKR093W [1-16]	601	1	16	8.5	0.0141431	2.77007e-06	0.00317832	14
[-].MDEVDDILINNQVVDDE.[E]	YLR055C	YLR055C [1-17]	602	1	17	9	0.0149502	0.0938193	0.00485557	4
[-].MEETIENVEVPSSNVSK.[Q]	YPL043W	YPL043W [1-17]	685	1	17	9	0.0131387	1.63495e-05	0.00317832	6
[-].MESQQLSQHSPISHGSA.[C]	YDR365W-B	YDR365W-B [1-17]	1755	1	17	9	0.00512821	0.164562	0.00485557	3
[-].MDEVDDILINNQVVDDEE.[D]	YLR055C	YLR055C [1-18]	602	1	18	9.5	0.0157807	0.123922	0.00485557	6
[-].MDSEVAALVIDNGSGMCK.[A]	YFL039C	YFL039C [1-18]	375	1	18	9.5	0.0253333	4.40778e-06	0.00317832	9
[-].MNAPDRFELFLLGEGESK.[L]	YOL005C	YOL005C [1-18]	120	1	18	9.5	0.0791667	0.000690669	0.00317832	11
[-].MDEVDDILINNQVVDDEED.[D]	YLR055C	YLR055C [1-19]	602	1	19	10	0.0166113	0.189373	0.00783974	9
[-].MLNHPSQGSDDAQDEKQGD.[F]	YKR093W	YKR093W [1-19]	601	1	19	10	0.0166389	0.000382695	0.00317832	6
[-].MNENEYDNFDDLDDLLDED.[P]	YDL065C	YDL065C [1-19]	342	1	19	10	0.0292398	0.0974392	0.00485557	5
[-].MDEVDDILINNQVVDDEEDD.[E]	YLR055C	YLR055C [1-20]	602	1	20	10.5	0.0174419	0.0772699	0.00485557	11
[-].MDSTDLFDVFEETPVELPTD.[S]	YJL050W	YJL050W [1-20]	1073	1	20	10.5	0.00978565	0.0821341	0.00485557	5
[-].MDEVDDILINNQVVDDEEDDE.[E]	YLR055C	YLR055C [1-21]	602	1	21	11	0.0182724	0.0115835	0.00317832	9
[-].MDEVDDILINNQVVDDEEDDEE.[M]	YLR055C	YLR055C [1-22]	602	1	22	11.5	0.019103	0.0715792	0.00485557	15
[-].MNENEYDNFDDLDDLLDEDPTK.[L]	YDL065C	YDL065C [1-22]	342	1	22	11.5	0.0336257	3.03324e-05	0.00317832	6
[-].MDELLGEALSAENQTGESTVESEK.[L]	YPR190C	YPR190C [1-24]	654	1	24	12.5	0.0191131	1.17002e-05	0.00317832	9
[-].MESQQLSNYSPISHGSACASVTSK.[E]	YPR158C-D	YPR158C-D [1-24]	1755	1	24	12.5	0.00712251	0.0300836	0.00441657	3
[-].MESQQLSQHSPISHGSACASVTSK.[E]	YDR365W-B	YDR365W-B [1-24]	1755	1	24	12.5	0.00712251	6.23249e-06	0.00317832	6
[-].MDSTDLFDVFEETPVELPTDSNGEK.[N]	YJL050W	YJL050W [1-25]	1073	1	25	13	0.0121156	0.0815103	0.00485557	4
[-].MTDTSSSSSSSSASSVSAHQPTQEKPAK.[T]	YGL008C	YGL008C [1-28]	918	1	28	14.5	0.0157952	4.37321e-06	0.00317832	3
[M].ASLPHPK.[I]	YBL092W	YBL092W [2-8]	130	2	8	5	0.0384615	0.146395	0.00485557	3
[M].VAISEVK.[E]	YDR190C	YDR190C [2-8]	463	2	8	5	0.0107991	0.194843	0.00925652	3
[M].VAPTALK.[K]	YOR145C	YOR145C [2-8]	274	2	8	5	0.0182482	0.185357	0.00783974	13
[M].VTPREPK.[K]	YPR052C	YPR052C [2-8]	93	2	8	5	0.0537634	0.153546	0.00485557	3
[M].ANDLVQAR.[D]	YJL191W	YJL191W [2-9]	138	2	9	5.5	0.0398551	0.106274	0.00485557	3
[M].PVSEAFAK.[L]	YHR020W	YHR020W [2-9]	688	2	9	5.5	0.00799419	0.0077615	0.00317832	3
[M].SQDENIVK.[A]	YLL018C	YLL018C [2-9]	557	2	9	5.5	0.00987433	0.0691526	0.00485557	3
[M].TALHSVSK.[T]	YGL023C	YGL023C [2-9]	635	2	9	5.5	0.00866142	0.0381444	0.00441657	6
[M].AGATSSIIR.[E]	YIL121W	YIL121W [2-10]	542	2	10	6	0.0110701	0.0119997	0.00317832	3
[M].ASNEVLVLR.[G]	YMR116C	YMR116C [2-10]	319	2	10	6	0.0188088	0.0320185	0.00441657	3
[M].STELTVQSER.[A]	YBR048W	YBR048W [2-11]	156	2	11	6.5	0.0416667	0.015122	0.00441657	3
[M].SAGDISAINIK.[S]	YLR221C	YLR221C [2-12]	220	2	12	7	0.0318182	0.00428734	0.00317832	6
[M].VSVEFLQELPK.[C]	YNL141W	YNL141W [2-12]	347	2	12	7	0.0201729	0.000580839	0.00317832	6
[M].PVSDSGFDNSSK.[T]	YBL042C	YBL042C [2-13]	639	2	13	7.5	0.0117371	0.000248203	0.00317832	8
[M].VSLTTIEQSPVK.[C]	YOL101C	YOL101C [2-13]	312	2	13	7.5	0.0240385	0.00190653	0.00317832	3
[M].VNFDLGQVGEVFR.[R]	YNL323W	YNL323W [2-14]	414	2	14	8	0.0193237	0.00163528	0.00317832	4
[M].SQQTPQESEQTTAK.[E]	YAL013W	YAL013W [2-15]	405	2	15	8.5	0.0209877	0.000191416	0.00317832	3
[M].TDAEIENSPASDLK.[E]	YBL091C	YBL091C [2-15]	421	2	15	8.5	0.02019	0.00017416	0.00317832	6
[M].PTSGTTIELIDDQFPK.[D]	YGL055W	YGL055W [2-17]	510	2	17	9.5	0.0186275	3.16537e-08	0.00317832	24
[M].SSDLAAELGFDPALKK.[K]	YPL237W	YPL237W [2-17]	285	2	17	9.5	0.0333333	0.00523932	0.00317832	17
[M].TITVGDAVSETELENK.[S]	YGR281W	YGR281W [2-17]	1477	2	17	9.5	0.00643196	0.000269592	0.00317832	3
[M].VLVQDLLHPTAASEAR.[K]	YHR021C	YHR021C [2-17]	82	2	17	9.5	0.115854	6.18362e-06	0.00317832	19
[M].PLESIWADAPDEEPIKK.[Q]	YMR255W	YMR255W [2-18]	188	2	18	10	0.0531915	0.141622	0.00485557	4
[M].TSASITNTGNETMNLPQMR.[S]	YDR309C	YDR309C [2-20]	383	2	20	11	0.0287206	7.26824e-05	0.00317832	4
[M].VELTEIKDDVVQLDEPQFSR.[N]	YNL131W	YNL131W [2-21]	152	2	21	11.5	0.0756579	0.000350949	0.00317832	9
[M].TDTSSSSSSSSASSVSAHQPTQEKPAK.[T]	YGL008C	YGL008C [2-28]	918	2	28	15	0.0163399	5.41928e-09	0.00317832	12
[K].LNISYPVNGSQK.[T]	YPL090C	YPL090C [3-14]	236	3	14	8.5	0.0360169	0.00234861	0.00317832	6
[K].YLAAYLLLNAAGNTPD.[A]	YOL039W	YOL039W [3-18]	106	3	18	10.5	0.0990566	0.105875	0.00485557	6
[K].YLAAYLLLVQGGNAAPSAAD.[I]	YDR382W	YDR382W [3-22]	110	3	22	12.5	0.113636	0.111179	0.00485557	3
[K].EDTGVTAPK.[K]	YOR086C	YOR086C [4-12]	1186	4	12	8	0.00674536	0.028821	0.00441657	3
[K].RVADAQIQR.[E]	YLR335W	YLR335W [4-12]	720	4	12	8	0.0111111	0.017007	0.00441657	6
[K].SLADQISDIAIKPVNK.[D]	YDR299W	YDR299W [4-19]	534	4	19	11.5	0.0215356	0.00897537	0.00317832	5
[R].SSVLADALNAINNAEKT.[G]	YJL190C	YJL190C [4-20]	130	4	20	12	0.0923077	0.00153549	0.00317832	5
[K].ACYVCGK.[I]	YNL255C	YNL255C [5-11]	153	5	11	8	0.0522876	0.174375	0.00783974	6
[R].VADAQIQR.[E]	YLR335W	YLR335W [5-12]	720	5	12	8.5	0.0118056	0.0137109	0.00317832	5
[R].SIEVNEEQDR.[V]	YMR131C	YMR131C [5-14]	511	5	14	9.5	0.018591	0.0153608	0.00441657	3
[K].VGEYEDVPEDESR.[L]	YNL099C	YNL099C [5-17]	238	5	17	11	0.0462185	2.82576e-05	0.00317832	7
[R].SIEVNEEQDRVVSAK.[T]	YMR131C	YMR131C [5-19]	511	5	19	12	0.0234834	3.63535e-05	0.00317832	3
[K].DISTEVLQNPELYGLR.[R]	YER164W	YER164W [5-20]	1468	5	20	12.5	0.00851499	1.82546e-05	0.00317832	14
[K].FPPLEDQNIDFTPNDK.[K]	YGR167W	YGR167W [5-20]	233	5	20	12.5	0.0536481	2.07823e-06	0.00317832	41
[K].DISTEVLQNPELYGLRR.[S]	YER164W	YER164W [5-21]	1468	5	21	13	0.00885559	0.0440353	0.00441657	8
[K].LTVGSDSHR.[L]	YKR003W	YKR003W [6-14]	448	6	14	10	0.0223214	0.00248161	0.00317832	7
[K].RDPADLLASLK.[I]	YOR046C	YOR046C [6-16]	482	6	16	11	0.0228216	0.00136451	0.00317832	13
[R].TFLSQLNVFNK.[E]	YGR055W	YGR055W [6-16]	574	6	16	11	0.0191638	0.00515758	0.00317832	3
[K].EDLFKPVGEAAAEVE.[D]	YGR211W	YGR211W [6-20]	486	6	20	13	0.026749	0.0297339	0.00441657	3
[K].TFLFTSESVGEGHPD.[K]	YDR502C	YDR502C [6-20]	384	6	20	13	0.0338542	0.000567282	0.00317832	6
[K].EDLFKPVGEAAAEVED.[E]	YGR211W	YGR211W [6-21]	486	6	21	13.5	0.0277778	0.00385543	0.00317832	6
[K].EDLFKPVGEAAAEVEDE.[S]	YGR211W	YGR211W [6-22]	486	6	22	14	0.0288066	0.000195991	0.00317832	11
[K].EDLFKPVGEAAAEVEDES.[I]	YGR211W	YGR211W [6-23]	486	6	23	14.5	0.0298354	0.0395016	0.00441657	3
[K].NSEAEDVFEFLDSLPEAK.[N]	YJL123C	YJL123C [6-23]	478	6	23	14.5	0.0303347	0.000447953	0.00317832	8
[R].STTAGAVPSAATTSTTSTTSNSK.[D]	YAL016W	YAL016W [6-28]	635	6	28	17	0.0267717	9.64556e-07	0.00317832	4
[K].EDLFKPVGEAAAEVEDESIAEQNK.[A]	YGR211W	YGR211W [6-29]	486	6	29	17.5	0.0360082	0.000104402	0.00317832	7
[K].LFVTEEDEEDR.[T]	YKR025W	YKR025W [7-17]	282	7	17	12	0.0425532	0.00293902	0.00317832	6
[P].PLEDQNIDFTPNDK.[K]	YGR167W	YGR167W [7-20]	233	7	20	13.5	0.0579399	0.0246564	0.00441657	3
[T].VGSDSHR.[L]	YKR003W	YKR003W [8-14]	448	8	14	11	0.0245536	0.162777	0.00485557	3
[K].TAEQLENLNIQDD.[Q]	YER165W	YER165W [8-20]	577	8	20	14	0.0242634	0.0344765	0.00441657	9
[K].SSISNTSDHDGANR.[A]	YMR295C	YMR295C [8-21]	197	8	21	14.5	0.0736041	0.000571766	0.00317832	3
[K].KQQTIDEQSQISPEK.[Q]	YHR027C	YHR027C [8-22]	993	8	22	15	0.0151057	0.000536868	0.00317832	5
[K].TAEQLENLNIQDDQK.[Q]	YER165W	YER165W [8-22]	577	8	22	15	0.0259965	2.28464e-05	0.00317832	7
[K].FDADESQASASAVTDRQD.[D]	YOR078W	YOR078W [8-25]	214	8	25	16.5	0.0771028	0.00198304	0.00317832	3
[K].EATGVDELTTAGSQDHPFK.[T]	YHR019C	YHR019C [8-26]	554	8	26	17	0.0306859	0.00297391	0.00317832	3
[K].FDADESQASASAVTDRQDD.[V]	YOR078W	YOR078W [8-26]	214	8	26	17	0.0794393	0.0025509	0.00317832	3
[K].FDADESQASASAVTDRQDDVLVISK.[K]	YOR078W	YOR078W [8-32]	214	8	32	20	0.0934579	0.017007	0.00441657	7
[R].SNNNFAVPNCSTNSNSSQQQLTTPSDDLNSNEPNDPD.[D]	YPL179W	YPL179W [8-44]	549	8	44	26	0.0473588	0.188698	0.00783974	3
[K].ELLSHQK.[E]	YKL172W	YKL172W [9-15]	427	9	15	12	0.028103	0.156951	0.00485557	3
[K].QQLFDLLGK.[N]	YLR060W	YLR060W [9-17]	595	9	17	13	0.0218487	0.159259	0.00485557	4
[K].ASETSDQNIVK.[V]	YGR090W	YGR090W [9-19]	1237	9	19	14	0.0113177	0.0196562	0.00441657	3
[K].WYPSEDVAAPK.[K]	YLR448W	YLR448W [9-19]	176	9	19	14	0.0795455	0.00250121	0.00317832	3
[K].VEEQEQQQQQIIK.[I]	YHL015W	YHL015W [9-21]	121	9	21	15	0.123967	0.000449719	0.00317832	6
[K].LVPRDEEEIVNDND.[E]	YGR116W	YGR116W [9-22]	1451	9	22	15.5	0.0106823	0.0479527	0.00441657	7
[K].QQTIDEQSQISPEK.[Q]	YHR027C	YHR027C [9-22]	993	9	22	15.5	0.0156093	0.000671899	0.00317832	4
[K].ENPGVNSSNSGAVTR.[T]	YDR190C	YDR190C [9-23]	463	9	23	16	0.0345572	0.000136983	0.00317832	3
[K].KATVTPVSGQDGGSSR.[I]	YOR145C	YOR145C [9-24]	274	9	24	16.5	0.060219	0.000524337	0.00317832	5
[K].AAAEGVANLHLDEATGEMVSK.[S]	YDR037W	YDR037W [9-29]	591	9	29	19	0.0321489	0.0207622	0.00441657	3
[K].SLINDALTR.[S]	YPL219W	YPL219W [10-18]	492	10	18	14	0.0284553	0.0738052	0.00485557	6
[K].VTQQVSELK.[S]	YOL097C	YOL097C [10-18]	432	10	18	14	0.0324074	0.0332898	0.00441657	3
[K].GDAGVSGVVK.[F]	YJR104C	YJR104C [10-19]	154	10	19	14.5	0.0941558	0.0164826	0.00441657	3
[K].LSTEDEEIHSAR.[K]	YJR060W	YJR060W [10-21]	351	10	21	15.5	0.0441595	0.00350815	0.00317832	3
[K].AVEESAEPAQVILGE.[D]	YLL018C	YLL018C [10-24]	557	10	24	17	0.0305206	0.0381444	0.00441657	4
[K].TPAIKEEEEDGDERD.[G]	YGL023C	YGL023C [10-24]	635	10	24	17	0.0267717	0.00017416	0.00317832	4
[K].AVEESAEPAQVILGED.[G]	YLL018C	YLL018C [10-25]	557	10	25	17.5	0.0314183	0.00059942	0.00317832	3
[R].VPLCEPEELPDDIQKENE.[Y]	YDR062W	YDR062W [10-27]	561	10	27	18.5	0.0329768	0.0100971	0.00317832	5
[K].NGSTPDTQTASAGSDNVGK.[A]	YER020W	YER020W [10-28]	449	10	28	19	0.0423163	0.000160343	0.00317832	3
[K].AVEESAEPAQVILGEDGKPL.[S]	YLL018C	YLL018C [10-29]	557	10	29	19.5	0.035009	0.000191416	0.00317832	11
[K].ELSDLERDPPTSCSAGPVGDD.[L]	YBR082C	YBR082C [10-30]	148	10	30	20	0.135135	0.0732425	0.00485557	3
[K].AVEESAEPAQVILGEDGKPLSK.[K]	YLL018C	YLL018C [10-31]	557	10	31	20.5	0.0368043	3.94864e-05	0.00317832	9
[K].ESSIEQKPASR.[T]	YAL011W	YAL011W [11-21]	625	11	21	16	0.0256	0.00159085	0.00317832	5
[K].VQTVTTEDGETVK.[V]	YER067W	YER067W [11-23]	161	11	23	17	0.10559	0.000625943	0.00317832	3
[K].SSTPVNDVPTTAGK.[K]	YLR419W	YLR419W [11-24]	1435	11	24	17.5	0.0121951	0.0102569	0.00317832	3
[K].SSTPVNDVPTTAGKK.[K]	YLR419W	YLR419W [11-25]	1435	11	25	18	0.0125436	0.0097085	0.00317832	3
[K].VVEATPEDGTASSQK.[S]	YPR133C	YPR133C [11-25]	410	11	25	18	0.0439024	3.2688e-05	0.00317832	4
[K].TSTDPDTSANTNHTLEK.[K]	YBR239C	YBR239C [11-27]	529	11	27	19	0.0359168	0.00140815	0.00317832	3
[K].TSEVGDEINPYGLNEVDDFASK.[R]	YDL153C	YDL153C [11-32]	610	11	32	21.5	0.0352459	0.0249469	0.00441657	3
[K].APLEDDDKKPD.[D]	YKL145W	YKL145W [12-22]	467	12	22	17	0.0364026	0.00859595	0.00317832	4
[K].ETVTKQPTEEK.[P]	YNL110C	YNL110C [12-22]	220	12	22	17	0.0772727	0.0732425	0.00485557	3
[K].APLEDDDKKPDD.[D]	YKL145W	YKL145W [12-23]	467	12	23	17.5	0.0374732	0.00360608	0.00317832	3
[K].AVNELPTKPSTD.[E]	YGR037C	YGR037C [12-23]	87	12	23	17.5	0.201149	0.00407366	0.00317832	3
[K].LITSHLVDTDPEVDSI.[I]	YLR058C	YLR058C [12-27]	469	12	27	19.5	0.0415778	0.0189022	0.00441657	3
[K].LITSHLVDTDPEVDSIIKDE.[I]	YLR058C	YLR058C [12-31]	469	12	31	21.5	0.0458422	0.0103377	0.00317832	9
[K].NSVGSVSEVGPDSTQEETPR.[D]	YMR236W	YMR236W [12-31]	157	12	31	21.5	0.136943	3.19038e-08	0.00317832	5
[K].NSVGSVSEVGPDSTQEETPRD.[V]	YMR236W	YMR236W [12-32]	157	12	32	22	0.140127	0.000885033	0.00317832	3
[K].LEAESWQEK.[Y]	YNL079C	YNL079C [13-21]	199	13	21	17	0.0854271	0.0752302	0.00485557	3
[K].VVDEEVIEK.[K]	YGL078C	YGL078C [13-21]	523	13	21	17	0.0325048	0.0201228	0.00441657	3
[K].AAAALAGGKK.[S]	YGR027C	YGR027C [13-22]	108	13	22	17.5	0.162037	0.0130297	0.00317832	3
[K].VVDEEVIEKK.[K]	YGL078C	YGL078C [13-22]	523	13	22	17.5	0.0334608	0.018106	0.00441657	6
[R].LVPGSDSSSRPK.[K]	YDR481C	YDR481C [13-24]	566	13	24	18.5	0.0326855	3.60685e-05	0.00317832	4
[K].EQISNNVGVTTNSTSNEETSR.[S]	YOR123C	YOR123C [13-33]	464	13	33	23	0.049569	2.76946e-07	0.00317832	9
[K].SSENSNADLPSNSSQVMNMPEEK.[G]	YDR345C	YDR345C [13-35]	567	13	35	24	0.042328	4.76987e-05	0.00317832	3
[R].DGPLDFEESYK.[G]	YCR077C	YCR077C [14-24]	796	14	24	19	0.0238693	0.00862977	0.00317832	5
[R].ISPGDGATFPK.[T]	YNL135C	YNL135C [14-24]	114	14	24	19	0.166667	0.0135506	0.00317832	3
[K].DSSAGQYANSIDNSLSQESVSTNGVTR.[M]	YDR150W	YDR150W [14-40]	2748	14	40	27	0.00982533	0.00231194	0.00317832	5
[K].ETATPLPVDPPSYEETMK.[Q]	YDR461C-A	YDR461C-A [15-32]	80	15	32	23.5	0.29375	0.000827753	0.00317832	6
[K].EAHEIVSK.[A]	YHR039C-A	YHR039C-A [16-23]	114	16	23	19.5	0.171053	0.0316466	0.00441657	3
[K].YIEYLLQEETEAPK.[K]	YKL005C	YKL005C [16-29]	594	16	29	22.5	0.0378788	0.00014081	0.00317832	3
[K].ELNLENEGVEQQDQAK.[A]	YBL091C	YBL091C [16-31]	421	16	31	23.5	0.0558195	0.000771139	0.00317832	6
[A].TAVAHVK.[A]	YDL083C	YDL083C [17-23]	143	17	23	20	0.13986	0.178185	0.00783974	3
[K].QPTEEKPIQEK.[E]	YNL110C	YNL110C [17-27]	220	17	27	22	0.1	0.017548	0.00441657	3
[K].SESPSEVLVDTLDSK.[S]	YOR304W	YOR304W [17-31]	1120	17	31	24	0.0214286	4.42614e-05	0.00317832	9
[K].NAPSVPQVDASLDKPLDID.[A]	YJL117W	YJL117W [17-35]	311	17	35	26	0.0836013	0.0158497	0.00441657	4
[K].QTAVENPIDK.[L]	YIL063C	YIL063C [18-27]	327	18	27	22.5	0.0688073	0.0222754	0.00441657	6
[R].ESADTGKVNDEDEE.[H]	YGR047C	YGR047C [18-31]	1025	18	31	24.5	0.0239024	0.000765092	0.00317832	3
[K].SVFQEAGK.[V]	YJL217W	YJL217W [20-27]	198	20	27	23.5	0.118687	0.179471	0.00783974	5
[R].TIDESNSISDENNVDNK.[R]	YDR080W	YDR080W [20-36]	992	20	36	28	0.0282258	0.00415456	0.00317832	3
[R].STSNRPNYAIDTEDLDID.[E]	YMR091C	YMR091C [20-37]	435	20	37	28.5	0.0655172	0.0049199	0.00317832	6
[R].STSNRPNYAIDTEDLDIDEND.[E]	YMR091C	YMR091C [20-40]	435	20	40	30	0.0689655	0.13852	0.00485557	3
[R].STSNRPNYAIDTEDLDIDENDENED.[D]	YMR091C	YMR091C [20-44]	435	20	44	32	0.0735632	0.0195031	0.00441657	3
[R].STSNRPNYAIDTEDLDIDENDENEDD.[D]	YMR091C	YMR091C [20-45]	435	20	45	32.5	0.0747126	0.0818216	0.00485557	3
[K].LDIDSESSPHER.[E]	YDR495C	YDR495C [21-32]	1011	21	32	26.5	0.0262117	0.00603576	0.00317832	3
[K].HIQEEEEQDVDMTGD.[E]	YNL113W	YNL113W [21-35]	142	21	35	28	0.197183	0.0049199	0.00317832	3
[R].NQAIVEEK.[A]	YNL131W	YNL131W [22-29]	152	22	29	25.5	0.167763	0.157525	0.00485557	3
[K].TAEQVAAERA.[A]	YGL076C	YGL076C [22-31]	244	22	31	26.5	0.108607	0.0230726	0.00441657	3
[E].MLSGLENDSK.[Q]	YLR055C	YLR055C [23-32]	602	23	32	27.5	0.0456811	0.0154816	0.00441657	3
[K].TALNIPK.[K]	YDL160C	YDL160C [24-30]	506	24	30	27	0.0533597	0.180117	0.00783974	3
[K].SVEPKPK.[R]	YER030W	YER030W [25-31]	153	25	31	28	0.183007	0.150207	0.00485557	3
[K].AAEAGETGAATSATEGD.[N]	YDL084W	YDL084W [26-42]	446	26	42	34	0.0762332	0.0166774	0.00441657	3
[K].TQAVTLK.[D]	YKR093W	YKR093W [28-34]	601	28	34	31	0.0515807	0.190049	0.00783974	3
[K].VTLETDEKTD.[F]	YJL217W	YJL217W [28-37]	198	28	37	32.5	0.164141	0.131521	0.00485557	3
[K].SAPSTGGVK.[K]	YNL031C	YNL031C [29-37]	136	29	37	33	0.242647	0.0177552	0.00441657	3
[K].TTDVDLNSDGK.[K]	YOR042W	YOR042W [29-39]	411	29	39	34	0.0827251	0.00525996	0.00317832	3
[K].KGQEPEPEDD.[K]	YLR419W	YLR419W [31-40]	1435	31	40	35.5	0.0247387	0.133487	0.00485557	3
[K].TSETSATTVKPAIEASK.[S]	YNL308C	YNL308C [31-47]	591	31	47	39	0.0659898	4.04212e-06	0.00317832	9
[K].KEEEEQLSEEDAK.[L]	YHR027C	YHR027C [32-44]	993	32	44	38	0.0382679	0.00155986	0.00317832	3
[K].EEEEQLSEEDAK.[L]	YHR027C	YHR027C [33-44]	993	33	44	38.5	0.0387714	0.0024142	0.00317832	3
[M].PVTEQGLR.[E]	YGL220W	YGL220W [37-44]	120	37	44	40.5	0.3375	0.0956129	0.00485557	3
[R].YSFSHDSCMPVPICK.[S]	YEL040W	YEL040W [60-74]	467	60	74	67	0.143469	0.0033596	0.00317832	8
[K].ETSNDATNGMKTPEETEDTNDK.[R]	YDR170C	YDR170C [65-86]	2009	65	86	75.5	0.0375809	0.0176168	0.00441657	3
[K].QSLEGEAIR.[N]	YPL053C	YPL053C [73-81]	446	73	81	77	0.172646	0.0228038	0.00441657	3
[V].KPSIDCR.[S]	YIL015W	YIL015W [99-105]	587	99	105	102	0.173765	0.159841	0.00485557	3
[K].ALPAAGALLAGAAAL.[L]	YLR110C	YLR110C [117-131]	133	117	131	124	0.932331	0.127195	0.00485557	8
[K].EGEAVVSR.[H]	YBR162C	YBR162C [121-128]	455	121	128	124.5	0.273626	0.0959756	0.00485557	3
[K].GPPPPPPPDEK.[D]	YOR389W	YOR389W [159-169]	624	159	169	164	0.262821	0.015726	0.00441657	3
[Y].AIPVANNK.[N]	YNL160W	YNL160W [164-171]	354	164	171	167.5	0.473164	0.119381	0.00485557	3
[R].VAWCHDSPKP.[P]	YHR163W	YHR163W [168-177]	249	168	177	172.5	0.692771	0.111179	0.00485557	3
[D].SDEGSGLDPHK.[G]	YEL040W	YEL040W [339-349]	467	339	349	344	0.736617	0.000447953	0.00317832	3
[K].VEMTEAR.[A]	YOR310C	YOR310C [419-425]	511	419	425	422	0.825832	0.119381	0.00485557	3

## Sheet: wt_specific_mid-log_rep2
Annotated.Sequence	Master.Protein.Accessions	Positions.in.Master.Proteins	AAlength	Start	End	Abs_position	Rel_position	Qvality.PEP	Qvality.q.value	Number.of.PSMs
[-].MSSSESIR.[M]	YDR226W	YDR226W [1-8]	222	1	8	4.5	0.0202703	0.200142	0.00585781	3
[-].MSEATLSSK.[Q]	YLR438W	YLR438W [1-9]	424	1	9	5	0.0117925	0.0727862	0.00585781	3
[K].FQYIAISQSDADSESCK.[M]	YLR109W	YLR109W [16-32]	176	16	32	24	0.136364	0.153478	0.00585781	3
[S].LEGEAIR.[N]	YPL053C	YPL053C [75-81]	446	75	81	78	0.174888	0.161924	0.00585781	6
[K].DGVLTDAK.[G]	YJL158C	YJL158C [142-149]	227	142	149	145.5	0.640969	0.230378	0.00585781	3
[Y].IDQPIQPQEPFR.[H]	YNL085W	YNL085W [149-160]	830	149	160	154.5	0.186145	0.105309	0.00585781	3
[L].ENEVQCPNER.[N]	YCL049C	YCL049C [254-263]	312	254	263	258.5	0.828526	0.0977794	0.00585781	3
[E].NEVQCPNER.[N]	YCL049C	YCL049C [255-263]	312	255	263	259	0.830128	0.147764	0.00585781	3
[D].AQLPCPVSNSDVADAIPMTLTTLSTVF.[-]	YMR310C	YMR310C [291-317]	317	291	317	304	0.958991	0.140455	0.00585781	3
[C].YDPPSDTK.[K]	YEL040W	YEL040W [301-308]	467	301	308	304.5	0.652034	0.229681	0.00585781	5

## Sheet: common_mid-log_rep2
Annotated.Sequence	Master.Protein.Accessions	Positions.in.Master.Proteins	AAlength	Start	End	Abs_position	Rel_position	Qvality.PEP.wt	Qvality.q.value.wt	Number.of.PSMs.wt	Qvality.PEP.pth2	Qvality.q.value.pth2	Number.of.PSMs.pth2
[-].MSDLVNK.[K]	YLR109W	YLR109W [1-7]	176	1	7	4	0.0227273	0.22485	0.00585781	4	0.128523	0.00939636	3
[-].MAEASIEK.[T]	YPR035W	YPR035W [1-8]	370	1	8	4.5	0.0121622	0.0451591	0.00585781	3	0.0468813	0.00504324	3
[-].MASTDFSK.[I]	YAL003W	YAL003W [1-8]	206	1	8	4.5	0.0218447	0.195257	0.00585781	3	0.108153	0.00710335	3
[-].MGVEQILK.[R]	YKL060C	YKL060C [1-8]	359	1	8	4.5	0.0125348	0.0709142	0.00585781	10	0.0945563	0.00710335	3
[-].MSEITLGK.[Y]	YGR087C	YGR087C [1-8]	563	1	8	4.5	0.0079929	0.0968365	0.00585781	7	0.0333715	0.00504324	9
[-].MSNVVQAR.[D]	YCR031C	YCR031C [1-8]	137	1	8	4.5	0.0328467	0.0742219	0.00585781	3	0.0193663	0.00504324	3
[-].MSAPEAQQQK.[R]	YGL123W	YGL123W [1-10]	254	1	10	5.5	0.0216535	0.0253193	0.00585781	3	0.0199578	0.00504324	3
[-].MQPSTATAAPK.[E]	YDR461W	YDR461W [1-11]	36	1	11	6	0.166667	0.0853512	0.00585781	3	0.0167858	0.00444107	3
[-].MSTDVAAAQAQSK.[I]	YDR363W-A	YDR363W-A [1-13]	89	1	13	7	0.0786517	0.0077477	0.00585781	3	0.00226902	0.00444107	3
[-].MQPITTASTQATQK.[D]	YNL145W	YNL145W [1-14]	38	1	14	7.5	0.197368	0.0168257	0.00585781	6	0.00235645	0.00444107	3
[-].MVLVQDLLHPTAASEAR.[K]	YHR021C	YHR021C [1-17]	82	1	17	9	0.109756	0.154938	0.00585781	14	0.0938694	0.00710335	8
[M].ASSTSTSASASSSIK.[T]	YMR122W-A	YMR122W-A [2-16]	84	2	16	9	0.107143	0.000887472	0.00585781	3	0.000350383	0.00444107	3
[K].VEIDSFSGAK.[I]	YGL031C	YGL031C [3-12]	155	3	12	7.5	0.0483871	0.0626477	0.00585781	5	0.0165973	0.00444107	5
[K].QSLDVSSDR.[R]	YGR034W	YGR034W [4-12]	127	4	12	8	0.0629921	0.152994	0.00585781	3	0.046707	0.00504324	6
[R].TFFVGGNFK.[L]	YDR050C	YDR050C [4-12]	248	4	12	8	0.0322581	0.131797	0.00585781	3	0.0540017	0.00504324	10
[R].SSVLADALNAINNAEK.[T]	YJL190C	YJL190C [4-19]	130	4	19	11.5	0.0884615	0.018032	0.00585781	10	4.11996e-05	0.00444107	28
[R].SGVAVADESLTAFNDLK.[L]	YLL050C	YLL050C [4-20]	143	4	20	12	0.0839161	0.000938741	0.00585781	8	4.47743e-05	0.00444107	12
[R].SENVGTVTR.[E]	YOR039W	YOR039W [5-13]	258	5	13	9	0.0348837	0.0462079	0.00585781	3	0.0358305	0.00504324	20
[K].ILTPESQLK.[K]	YGL076C; YPL198W	YGL076C [6-14]; YPL198W [6-14]	244	6	14	10	0.0409836	0.100662	0.00585781	5	0.0242646	0.00504324	9
[K].GQLVELYVPR.[K]	YJL136C	YJL136C [6-15]	87	6	15	10.5	0.12069	0.0231647	0.00585781	16	0.00795571	0.00444107	20
[K].TELDGILPLVAR.[G]	YAR015W	YAR015W [6-17]	306	6	17	11.5	0.0375817	0.173491	0.00585781	3	0.0126539	0.00444107	5
[K].DIFSNDELLSDAYDAK.[L]	YKL056C	YKL056C [6-21]	167	6	21	13.5	0.0808383	0.0148437	0.00585781	5	7.32072e-05	0.00444107	31
[K].LSVQDLDLK.[D]	YCR012W	YCR012W [7-15]	416	7	15	11	0.0264423	0.0651504	0.00585781	4	0.018442	0.00444107	9
[K].VTQQVSELK.[S]	YOL097C	YOL097C [10-18]	432	10	18	14	0.0324074	0.0664383	0.00585781	3	0.032025	0.00504324	5
[R].LAASVVGVGK.[R]	YBL027W	YBL027W [10-19]	189	10	19	14.5	0.0767196	0.0384495	0.00585781	6	0.00494304	0.00444107	8
[K].AAAALAGGK.[K]	YGR027C	YGR027C [13-21]	108	13	21	17	0.157407	0.0447169	0.00585781	3	0.0108412	0.00444107	3
[K].QLNASLADK.[S]	YAL003W	YAL003W [14-22]	206	14	22	18	0.0873786	0.208311	0.00585781	3	0.0305028	0.00504324	7
[K].SATAVAHVK.[A]	YDL083C	YDL083C [15-23]	143	15	23	19	0.132867	0.157897	0.00585781	3	0.0327527	0.00504324	7
[K].TAVVDGVFDEVSLDK.[Y]	YML028W	YML028W [15-29]	196	15	29	22	0.112245	0.00985907	0.00585781	5	0.000195705	0.00444107	9
[A].GTIPLGELADVAK.[I]	YBR092C	YBR092C [18-30]	467	18	30	24	0.0513919	0.0890245	0.00585781	6	0.00204883	0.00444107	5
[G].LFQDFNPFANK.[N]	YNL291C	YNL291C [21-31]	548	21	31	26	0.0474453	0.0129231	0.00585781	5	0.00443	0.00444107	5
[K].TAEQIAAER.[A]	YPL198W	YPL198W [22-30]	244	22	30	26	0.106557	0.0547896	0.00585781	3	0.00884266	0.00444107	3
[K].TAEQVAAER.[A]	YGL076C	YGL076C [22-30]	244	22	30	26	0.106557	0.0434158	0.00585781	3	0.0261562	0.00504324	3
[A].YEYVNCFSSLPSDFSK.[A]	YOR008C	YOR008C [22-37]	378	22	37	29.5	0.0780423	0.00081712	0.00585781	99	0.000133571	0.00444107	11
[A].DDVPAIEVVGNK.[F]	YMR307W	YMR307W [23-34]	559	23	34	28.5	0.0509839	0.0636788	0.00585781	4	0.0131897	0.00444107	6
[A].TPPACLLACVAQVGK.[S]	YLR390W-A	YLR390W-A [23-37]	238	23	37	30	0.12605	0.00010399	0.00585781	85	1.03997e-05	0.00444107	68
[C].LLACVAQVGK.[S]	YLR390W-A	YLR390W-A [28-37]	238	28	37	32.5	0.136555	0.149646	0.00585781	4	0.0125589	0.00444107	6
[K].TCSSCGYPAAK.[T]	YLR185W	YLR185W [33-43]	88	33	43	38	0.431818	0.0347255	0.00585781	3	0.0280884	0.00504324	3
[F].LMLSLNNLSR.[S]	YNR025C	YNR025C [50-59]	119	50	59	54.5	0.457983	0.110517	0.00585781	16	0.0465332	0.00504324	21
[K].AMQGVFEYYK.[S]	YGL032C	YGL032C [51-60]	87	51	60	55.5	0.637931	0.0977794	0.00585781	3	0.087576	0.00504324	3
[K].CKGPENAGSTAETK.[E]	YDR170C	YDR170C [51-64]	2009	51	64	57.5	0.0286212	0.0438453	0.00585781	5	0.00646368	0.00444107	6
[K].CLDSICPNNDADAAYSAFK.[S]	YLR390W-A	YLR390W-A [62-80]	238	62	80	71	0.298319	0.0014471	0.00585781	14	7.20604e-06	0.00444107	15
[S].VDTILHDPAFR.[N]	YJL172W	YJL172W [77-87]	576	77	87	82	0.142361	0.0530254	0.00585781	7	0.105066	0.00710335	6
[K].LAVLSYYK.[V]	YLR167W	YLR167W [100-107]	152	100	107	103.5	0.680921	0.226221	0.00585781	3	0.0718171	0.00504324	7
[K].ALNDADIYVIADLAAPATSINR.[D]	YMR307W	YMR307W [106-127]	559	106	127	116.5	0.208408	0.0023209	0.00585781	7	2.00575e-08	0.00444107	11
[K].VHGDLVVEK.[S]	YHR214W	YHR214W [108-116]	203	108	116	112	0.551724	0.0807693	0.00585781	19	0.0394878	0.00504324	11
[K].ALPAAGALLAGAAALL.[L]	YLR110C	YLR110C [117-132]	133	117	132	124.5	0.93609	0.215452	0.00585781	7	0.113351	0.00710335	11
[K].ALPAAGALLAGAAALLL.[-]	YLR110C	YLR110C [117-133]	133	117	133	125	0.93985	0.107363	0.00585781	12	0.0343859	0.00504324	22
[K].EGEAVVSR.[H]	YBR162C	YBR162C [121-128]	455	121	128	124.5	0.273626	0.092851	0.00585781	3	0.0895187	0.00504324	3
[R].DDPTWTVDLFNSYK.[T]	YMR307W	YMR307W [128-141]	559	128	141	134.5	0.240608	0.0310518	0.00585781	5	0.000787082	0.00444107	20
[K].SEDAEEEEDEESSNK.[K]	YGR159C	YGR159C [143-157]	414	143	157	150	0.362319	0.0100231	0.00585781	7	0.000479585	0.00444107	7
[K].SEDAEEEEDEESSNKK.[Q]	YGR159C	YGR159C [143-158]	414	143	158	150.5	0.363527	0.00232858	0.00585781	4	0.000127644	0.00444107	4
[K].GPPPPPPPDEK.[D]	YOR389W	YOR389W [159-169]	624	159	169	164	0.262821	0.069315	0.00585781	3	0.031786	0.00504324	3
[K].GPPPPPPPPDEK.[G]	YPL277C	YPL277C [159-170]	487	159	170	164.5	0.337782	0.0347255	0.00585781	3	0.00694454	0.00444107	3
[K].GPPPPPPPDEKDR.[G]	YOR389W	YOR389W [159-171]	624	159	171	165	0.264423	0.00302288	0.00585781	3	0.000106857	0.00444107	3
[K].NEETEEPATIFVGR.[L]	YGR159C	YGR159C [161-174]	414	161	174	167.5	0.404589	0.00110735	0.00585781	16	0.000181448	0.00444107	21
[K].VNVFNINNNR.[Y]	YBR078W	YBR078W [163-172]	429	163	172	167.5	0.390443	0.0107425	0.00585781	15	0.00410751	0.00444107	16
[R].LSWSIDDEWLK.[K]	YGR159C	YGR159C [175-185]	414	175	185	180	0.434783	0.0370848	0.00585781	3	0.00537147	0.00444107	9
[K].YQYPQTPSK.[V]	YEL040W	YEL040W [243-251]	467	243	251	247	0.528908	0.111947	0.00585781	3	0.0756186	0.00504324	3
[K].VGQSLSIVSNDELSK.[A]	YBR078W	YBR078W [248-262]	429	248	262	255	0.594406	0.00663403	0.00585781	7	0.000236443	0.00444107	21
[R].GYSDICNIFTK.[D]	YAR071W	YAR071W [271-281]	467	271	281	276	0.591006	0.0468179	0.00585781	6	0.00291206	0.00444107	8
[R].GYSDVCDIFTEDELVR.[Y]	YBR092C	YBR092C [271-286]	467	271	286	278.5	0.59636	0.00654698	0.00585781	8	4.21452e-05	0.00444107	9
[K].VIDGFNK.[V]	YBR078W	YBR078W [285-291]	429	285	291	288	0.671329	0.21218	0.00585781	10	0.125795	0.00939636	9
[R].FSYGQDLETYYQTGPGYDVVR.[S]	YAR071W	YAR071W [287-307]	467	287	307	297	0.635974	0.032196	0.00585781	5	5.47118e-05	0.00444107	8
[K].AEETPASSNESTPSASSSSSANK.[L]	YKR092C	YKR092C [295-317]	406	295	317	306	0.753695	0.000255416	0.00585781	7	6.42884e-07	0.00444107	15
[T].CYDPPSDTK.[K]	YEL040W	YEL040W [300-308]	467	300	308	304	0.650964	0.137803	0.00585781	3	0.030049	0.00504324	3
[C].YDPPSDTKK.[N]	YEL040W	YEL040W [301-309]	467	301	309	305	0.653105	0.0380725	0.00585781	15	0.0406855	0.00504324	15
[K].LNIPAGTDEIK.[E]	YKR092C	YKR092C [318-328]	406	318	328	323	0.795567	0.0493389	0.00585781	8	0.0136963	0.00444107	22
[S].SPCLPPK.[V]	YEL042W	YEL042W [327-333]	518	327	333	330	0.637066	0.155918	0.00585781	52	0.087897	0.00504324	54
[K].FSLNTEYQANPETELINLK.[A]	YIL162W	YIL162W [332-350]	532	332	350	341	0.640977	0.0160665	0.00585781	7	0.00494304	0.00444107	5
[K].LQSNGAIQGDSFVCK.[N]	YBR078W	YBR078W [337-351]	429	337	351	344	0.801865	0.00667798	0.00585781	6	0.0001626	0.00444107	3
[S].DEGSGLDPHK.[G]	YEL040W	YEL040W [340-349]	467	340	349	344.5	0.737687	0.200142	0.00585781	3	0.0254781	0.00504324	3
[K].INFEAWELTDNTYK.[G]	YKR092C	YKR092C [343-356]	406	343	356	349.5	0.860837	0.00101285	0.00585781	16	0.000170794	0.00444107	53
[F].IGPDEPSGAQCR.[F]	YEL042W	YEL042W [354-365]	518	354	365	359.5	0.694015	0.0675306	0.00585781	3	0.0153353	0.00444107	3
[I].GPDEPSGAQCR.[F]	YEL042W	YEL042W [355-365]	518	355	365	360	0.694981	0.018698	0.00585781	3	0.00241051	0.00444107	3
[K].GAAGTWGEK.[A]	YKR092C	YKR092C [357-365]	406	357	365	361	0.889163	0.126038	0.00585781	6	0.0599156	0.00504324	10

## Sheet: pth2delta_specific_mid-log_rep2
Annotated.Sequence	Master.Protein.Accessions	Positions.in.Master.Proteins	AAlength	Start	End	Abs_position	Rel_position	Qvality.PEP	Qvality.q.value	Number.of.PSMs
[-].MSIENLK.[S]	YNL244C	YNL244C [1-7]	108	1	7	4	0.037037	0.0866198	0.00504324	3
[-].MTASLTTK.[F]	YKL216W	YKL216W [1-8]	314	1	8	4.5	0.0143312	0.0518381	0.00504324	3
[-].MTEDIEQK.[K]	YNL113W	YNL113W [1-8]	142	1	8	4.5	0.0316901	0.0493905	0.00504324	6
[-].MEAHNQFLK.[T]	YGR180C	YGR180C [1-9]	345	1	9	5	0.0144928	0.0227638	0.00504324	3
[-].MSQDENIVK.[A]	YLL018C	YLL018C [1-9]	557	1	9	5	0.00897666	0.0213552	0.00504324	3
[-].MTEDIEQKK.[T]	YNL113W	YNL113W [1-9]	142	1	9	5	0.0352113	0.0784519	0.00504324	4
[-].MTSVQNSPR.[L]	YJR086W	YJR086W [1-9]	110	1	9	5	0.0454545	0.110125	0.00710335	3
[-].MSTELTVQSER.[A]	YBR048W	YBR048W [1-11]	156	1	11	6	0.0384615	0.0065869	0.00444107	3
[-].MEELGIVTPVEK.[A]	YDR394W	YDR394W [1-12]	428	1	12	6.5	0.0151869	0.00579305	0.00444107	6
[-].MLSSEDFGSSGK.[K]	YBR068C	YBR068C [1-12]	609	1	12	6.5	0.0106732	0.0163492	0.00444107	5
[-].MDSIQESDVLNAVK.[T]	YBR246W	YBR246W [1-14]	387	1	14	7.5	0.0193798	0.00183605	0.00444107	3
[-].MFGLPQQEVSEEEK.[R]	YPR133W-A	YPR133W-A [1-14]	50	1	14	7.5	0.15	0.000562144	0.00444107	14
[-].MTDETAHPTQSASK.[Q]	YGR162W	YGR162W [1-14]	952	1	14	7.5	0.00787815	0.000805145	0.00444107	4
[-].MFGLPQQEVSEEEKR.[A]	YPR133W-A	YPR133W-A [1-15]	50	1	15	8	0.16	0.0633389	0.00504324	3
[-].MQPITTASTQATQKD.[K]	YNL145W	YNL145W [1-15]	38	1	15	8	0.210526	0.0687062	0.00504324	4
[-].MTDAEIENSPASDLK.[E]	YBL091C	YBL091C [1-15]	421	1	15	8	0.0190024	0.000128128	0.00444107	6
[-].MLEEGNNVYEIQDLEK.[R]	YER056C	YER056C [1-16]	533	1	16	8.5	0.0159475	0.0137999	0.00444107	6
[-].MLNHPSQGSDDAQDEK.[Q]	YKR093W	YKR093W [1-16]	601	1	16	8.5	0.0141431	0.00135167	0.00444107	5
[-].MDSEVAALVIDNGSGMCK.[A]	YFL039C	YFL039C [1-18]	375	1	18	9.5	0.0253333	1.75809e-06	0.00444107	3
[-].MNAPDRFELFLLGEGESK.[L]	YOL005C	YOL005C [1-18]	120	1	18	9.5	0.0791667	0.0183727	0.00444107	3
[-].MDEVDDILINNQVVDDEED.[D]	YLR055C	YLR055C [1-19]	602	1	19	10	0.0166113	0.0687062	0.00504324	6
[-].MDEVDDILINNQVVDDEEDD.[E]	YLR055C	YLR055C [1-20]	602	1	20	10.5	0.0174419	0.0908365	0.00504324	6
[-].MDSTDLFDVFEETPVELPTD.[S]	YJL050W	YJL050W [1-20]	1073	1	20	10.5	0.00978565	0.0921728	0.00504324	3
[-].MDEVDDILINNQVVDDEEDDE.[E]	YLR055C	YLR055C [1-21]	602	1	21	11	0.0182724	0.0633389	0.00504324	8
[-].MDEVDDILINNQVVDDEEDDEE.[M]	YLR055C	YLR055C [1-22]	602	1	22	11.5	0.019103	0.0925098	0.00504324	11
[-].MNENEYDNFDDLDDLLDEDPTK.[L]	YDL065C	YDL065C [1-22]	342	1	22	11.5	0.0336257	0.00292309	0.00444107	3
[-].MDELLGEALSAENQTGESTVESEK.[L]	YPR190C	YPR190C [1-24]	654	1	24	12.5	0.0191131	3.54155e-05	0.00444107	3
[-].MDSTDLFDVFEETPVELPTDSNGEK.[N]	YJL050W	YJL050W [1-25]	1073	1	25	13	0.0121156	0.00349139	0.00444107	3
[M].TALHSVSK.[T]	YGL023C	YGL023C [2-9]	635	2	9	5.5	0.00866142	0.0628717	0.00504324	5
[M].SAGDISAINIK.[S]	YLR221C	YLR221C [2-12]	220	2	12	7	0.0318182	0.00401542	0.00444107	7
[M].SEQNSVVNAEK.[G]	YDR170C	YDR170C [2-12]	2009	2	12	7	0.00348432	0.0140624	0.00444107	3
[M].VSVEFLQELPK.[C]	YNL141W	YNL141W [2-12]	347	2	12	7	0.0201729	0.0119581	0.00444107	3
[M].PVSDSGFDNSSK.[T]	YBL042C	YBL042C [2-13]	639	2	13	7.5	0.0117371	0.000735288	0.00444107	9
[M].TDETAHPTQSASK.[Q]	YGR162W	YGR162W [2-14]	952	2	14	8	0.00840336	0.038902	0.00504324	3
[M].VNFDLGQVGEVFR.[R]	YNL323W	YNL323W [2-14]	414	2	14	8	0.0193237	0.00012152	0.00444107	47
[M].SQQTPQESEQTTAK.[E]	YAL013W	YAL013W [2-15]	405	2	15	8.5	0.0209877	0.000251192	0.00444107	3
[M].TDAEIENSPASDLK.[E]	YBL091C	YBL091C [2-15]	421	2	15	8.5	0.02019	0.000284582	0.00444107	9
[M].SSDLAAELGFDPALK.[K]	YPL237W	YPL237W [2-16]	285	2	16	9	0.0315789	0.000270929	0.00444107	6
[M].PTSGTTIELIDDQFPK.[D]	YGL055W	YGL055W [2-17]	510	2	17	9.5	0.0186275	4.84111e-07	0.00444107	15
[M].SSDLAAELGFDPALKK.[K]	YPL237W	YPL237W [2-17]	285	2	17	9.5	0.0333333	0.000823623	0.00444107	30
[M].TITVGDAVSETELENK.[S]	YGR281W	YGR281W [2-17]	1477	2	17	9.5	0.00643196	0.00270001	0.00444107	4
[M].VLVQDLLHPTAASEAR.[K]	YHR021C	YHR021C [2-17]	82	2	17	9.5	0.115854	4.4102e-05	0.00444107	29
[M].AGTFLFTSESVGEGHPDK.[I]	YLR180W	YLR180W [2-19]	382	2	19	10.5	0.0274869	0.00515281	0.00444107	10
[M].TDTSSSSSSSSASSVSAHQPTQEKPAK.[T]	YGL008C	YGL008C [2-28]	918	2	28	15	0.0163399	2.68714e-05	0.00444107	8
[K].GLILVGGYGTR.[L]	YDL055C	YDL055C [3-13]	361	3	13	8	0.0221607	0.107762	0.00710335	4
[K].LNISYPVNGSQK.[T]	YPL090C	YPL090C [3-14]	236	3	14	8.5	0.0360169	0.00490583	0.00444107	9
[R].VAINGFGR.[I]	YGR192C	YGR192C [4-11]	332	4	11	7.5	0.0225904	0.0679491	0.00504324	3
[K].EDTGVTAPK.[K]	YOR086C	YOR086C [4-12]	1186	4	12	8	0.00674536	0.0612627	0.00504324	3
[R].FSNIITSNK.[W]	YNL268W	YNL268W [4-12]	611	4	12	8	0.0130933	0.0381819	0.00504324	3
[R].YGATSTNPAK.[S]	YJL177W	YJL177W [4-13]	184	4	13	8.5	0.0461957	0.0253826	0.00504324	3
[K].SLADQISDIAIKPVNK.[D]	YDR299W	YDR299W [4-19]	534	4	19	11.5	0.0215356	0.0380394	0.00504324	7
[K].VPSNATFK.[N]	YDL143W	YDL143W [5-12]	528	5	12	8.5	0.0160985	0.0793216	0.00504324	3
[R].VADAQIQR.[E]	YLR335W	YLR335W [5-12]	720	5	12	8.5	0.0118056	0.0412977	0.00504324	4
[K].TGIAIGLNK.[G]	YMR194W	YMR194W [5-13]	100	5	13	9	0.09	0.0290523	0.00504324	6
[R].SIEVNEEQDR.[V]	YMR131C	YMR131C [5-14]	511	5	14	9.5	0.018591	0.0323868	0.00504324	3
[K].VGEYEDVPEDESR.[L]	YNL099C	YNL099C [5-17]	238	5	17	11	0.0462185	0.000197191	0.00444107	10
[R].SIEVNEEQDRVVSAK.[T]	YMR131C	YMR131C [5-19]	511	5	19	12	0.0234834	5.90108e-05	0.00444107	3
[K].DISTEVLQNPELYGLR.[R]	YER164W	YER164W [5-20]	1468	5	20	12.5	0.00851499	9.60567e-06	0.00444107	26
[K].FPPLEDQNIDFTPNDK.[K]	YGR167W	YGR167W [5-20]	233	5	20	12.5	0.0536481	1.70038e-05	0.00444107	42
[K].DISTEVLQNPELYGLRR.[S]	YER164W	YER164W [5-21]	1468	5	21	13	0.00885559	0.0662139	0.00504324	6
[K].RDPADLLASLK.[I]	YOR046C	YOR046C [6-16]	482	6	16	11	0.0228216	0.00461802	0.00444107	39
[K].STQDSSHNAVAR.[S]	YDR011W	YDR011W [6-17]	1501	6	17	11.5	0.00766156	0.0689604	0.00504324	3
[K].TFLFTSESVGEGHPD.[K]	YDR502C	YDR502C [6-20]	384	6	20	13	0.0338542	0.000144066	0.00444107	7
[K].EDLFKPVGEAAAEVED.[E]	YGR211W	YGR211W [6-21]	486	6	21	13.5	0.0277778	0.017299	0.00444107	9
[K].EDLFKPVGEAAAEVEDE.[S]	YGR211W	YGR211W [6-22]	486	6	22	14	0.0288066	0.00148007	0.00444107	13
[K].NSEAEDVFEFLDSLPEAK.[N]	YJL123C	YJL123C [6-23]	478	6	23	14.5	0.0303347	0.0121398	0.00444107	11
[R].STTAGAVPSAATTSTTSTTSNSK.[D]	YAL016W	YAL016W [6-28]	635	6	28	17	0.0267717	0.000109724	0.00444107	3
[K].EDLFKPVGEAAAEVEDESIAEQNK.[A]	YGR211W	YGR211W [6-29]	486	6	29	17.5	0.0360082	0.000760744	0.00444107	8
[K].VAPAPFGAK.[S]	YHL033C	YHL033C [7-15]	256	7	15	11	0.0429688	0.0628717	0.00504324	6
[K].LSVQDLDLKD.[K]	YCR012W	YCR012W [7-16]	416	7	16	11.5	0.0276442	0.0342574	0.00504324	5
[K].LFVTEEDEEDR.[T]	YKR025W	YKR025W [7-17]	282	7	17	12	0.0425532	0.0049244	0.00444107	9
[R].LTSLNVVAGSDLR.[R]	YAL038W	YAL038W [7-19]	500	7	19	13	0.026	0.00499939	0.00444107	7
[K].LYDLLGVSPSANEQELK.[K]	YNL007C	YNL007C [7-23]	352	7	23	15	0.0426136	0.0684529	0.00504324	5
[R].IAIVSADK.[C]	YDR091C	YDR091C [8-15]	608	8	15	11.5	0.0189145	0.0334967	0.00504324	5
[K].AETAAQDVQQK.[L]	YOL109W	YOL109W [8-18]	113	8	18	13	0.115044	0.0167858	0.00444107	5
[K].TAEQLENLNIQDD.[Q]	YER165W	YER165W [8-20]	577	8	20	14	0.0242634	0.121368	0.00710335	7
[K].TAEQLENLNIQDDQK.[Q]	YER165W	YER165W [8-22]	577	8	22	15	0.0259965	0.000297795	0.00444107	6
[K].FDADESQASASAVTDRQD.[D]	YOR078W	YOR078W [8-25]	214	8	25	16.5	0.0771028	0.000817417	0.00444107	3
[K].FDADESQASASAVTDRQDD.[V]	YOR078W	YOR078W [8-26]	214	8	26	17	0.0794393	0.00195794	0.00444107	3
[R].SNNNFAVPNCSTNSNSSQQQLTTPSDDLNSNEPNDPD.[D]	YPL179W	YPL179W [8-44]	549	8	44	26	0.0473588	0.0394878	0.00504324	14
[K].DIFTLFDK.[K]	YGL106W	YGL106W [9-16]	149	9	16	12.5	0.0838926	0.0640461	0.00504324	4
[K].QQLFDLLGK.[N]	YLR060W	YLR060W [9-17]	595	9	17	13	0.0218487	0.0659696	0.00504324	9
[K].ASETSDQNIVK.[V]	YGR090W	YGR090W [9-19]	1237	9	19	14	0.0113177	0.0155681	0.00444107	3
[K].WYPSEDVAAPK.[K]	YLR448W	YLR448W [9-19]	176	9	19	14	0.0795455	0.00525108	0.00444107	4
[K].DDVVQLDEPQFSR.[N]	YNL131W	YNL131W [9-21]	152	9	21	15	0.0986842	0.00146338	0.00444107	3
[K].QQTIDEQSQISPEK.[Q]	YHR027C	YHR027C [9-22]	993	9	22	15.5	0.0156093	0.000501851	0.00444107	4
[K].QFLELTR.[R]	YLR325C	YLR325C [10-16]	78	10	16	13	0.166667	0.0804956	0.00504324	5
[K].VLEELFQK.[L]	YLR249W	YLR249W [10-17]	1044	10	17	13.5	0.012931	0.0342574	0.00504324	3
[K].SLINDALTR.[S]	YPL219W	YPL219W [10-18]	492	10	18	14	0.0284553	0.0319053	0.00504324	9
[K].ELSDLERDPP.[T]	YBR082C	YBR082C [10-19]	148	10	19	14.5	0.097973	0.0510726	0.00504324	3
[K].GDAGVSGVVK.[F]	YJR104C	YJR104C [10-19]	154	10	19	14.5	0.0941558	0.030049	0.00504324	3
[K].QQGNAAFTAK.[D]	YOR027W	YOR027W [10-19]	589	10	19	14.5	0.024618	0.0277742	0.00504324	3
[K].IADISLAAFGR.[K]	YER043C	YER043C [10-20]	449	10	20	15	0.0334076	0.00942861	0.00444107	3
[K].TATEVTPQEPK.[H]	YNL113W	YNL113W [10-20]	142	10	20	15	0.105634	0.00162681	0.00444107	23
[K].ATVTPVSGQDGGSSR.[I]	YOR145C	YOR145C [10-24]	274	10	24	17	0.0620438	0.000501851	0.00444107	7
[K].AVEESAEPAQVILGE.[D]	YLL018C	YLL018C [10-24]	557	10	24	17	0.0305206	0.0734232	0.00504324	3
[K].AVEESAEPAQVILGED.[G]	YLL018C	YLL018C [10-25]	557	10	25	17.5	0.0314183	0.0136963	0.00444107	3
[R].VPLCEPEELPDDIQKENE.[Y]	YDR062W	YDR062W [10-27]	561	10	27	18.5	0.0329768	0.0684529	0.00504324	4
[K].AVEESAEPAQVILGEDGKPL.[S]	YLL018C	YLL018C [10-29]	557	10	29	19.5	0.035009	7.86614e-05	0.00444107	13
[K].ELSDLERDPPTSCSAGPVGDD.[L]	YBR082C	YBR082C [10-30]	148	10	30	20	0.135135	0.00347822	0.00444107	6
[K].AVEESAEPAQVILGEDGKPLSK.[K]	YLL018C	YLL018C [10-31]	557	10	31	20.5	0.0368043	0.0002493	0.00444107	11
[K].VANNSLEQLK.[A]	YLR354C	YLR354C [11-20]	335	11	20	15.5	0.0462687	0.0103223	0.00444107	3
[K].ESSIEQKPASR.[T]	YAL011W	YAL011W [11-21]	625	11	21	16	0.0256	0.00221813	0.00444107	6
[K].VQTVTTEDGETVK.[V]	YER067W	YER067W [11-23]	161	11	23	17	0.10559	0.00242881	0.00444107	3
[K].SSTPVNDVPTTAGK.[K]	YLR419W	YLR419W [11-24]	1435	11	24	17.5	0.0121951	0.00643932	0.00444107	3
[K].VVEATPEDGTASSQK.[S]	YPR133C	YPR133C [11-25]	410	11	25	18	0.0439024	0.000424921	0.00444107	3
[K].TGVIVGEDVHNLFTYAK.[E]	YKL060C	YKL060C [11-27]	359	11	27	19	0.0529248	0.0219244	0.00504324	14
[K].TSEVGDEINPYGLNEVDDFASK.[R]	YDL153C	YDL153C [11-32]	610	11	32	21.5	0.0352459	0.0514539	0.00504324	3
[KE].AANEHETAPR.[R]	YOR317W	YOR317W [12-21]	700	12	21	16.5	0.0235714	0.0652418	0.00504324	3
[K].LITSHLVDTDPEVDSI.[I]	YLR058C	YLR058C [12-27]	469	12	27	19.5	0.0415778	0.049945	0.00504324	6
[K].TITLEVESSDTIDNVK.[S]	YLR167W	YLR167W [12-27]	152	12	27	19.5	0.128289	4.50843e-06	0.00444107	625
[K].LITSHLVDTDPEVDSIIK.[D]	YLR058C	YLR058C [12-29]	469	12	29	20.5	0.04371	0.0130906	0.00444107	11
[K].NSVGSVSEVGPDSTQEETPR.[D]	YMR236W	YMR236W [12-31]	157	12	31	21.5	0.136943	7.28342e-07	0.00444107	6
[K].LEAESWQEK.[Y]	YNL079C	YNL079C [13-21]	199	13	21	17	0.0854271	0.0204901	0.00504324	4
[K].AAAALAGGKK.[S]	YGR027C	YGR027C [13-22]	108	13	22	17.5	0.162037	0.00864465	0.00444107	3
[R].LVPGSDSSSRPK.[K]	YDR481C	YDR481C [13-24]	566	13	24	18.5	0.0326855	0.000772339	0.00444107	6
[K].EQISNNVGVTTNSTSNEETSR.[S]	YOR123C	YOR123C [13-33]	464	13	33	23	0.049569	6.03252e-06	0.00444107	11
[R].DGPLDFEESYK.[G]	YCR077C	YCR077C [14-24]	796	14	24	19	0.0238693	0.0116906	0.00444107	6
[R].ISPGDGATFPK.[T]	YNL135C	YNL135C [14-24]	114	14	24	19	0.166667	0.0259607	0.00504324	3
[K].TFTVDVSSPTENGVFDPASYAK.[Y]	YLR061W	YLR061W [14-35]	121	14	35	24.5	0.202479	0.0689604	0.00504324	5
[K].DSSAGQYANSIDNSLSQESVSTNGVTR.[M]	YDR150W	YDR150W [14-40]	2748	14	40	27	0.00982533	0.0664592	0.00504324	3
[K].VNQGAEEDVR.[I]	YBR249C	YBR249C [15-24]	370	15	24	19.5	0.0527027	0.0249107	0.00504324	3
[R].GNPTVEVELTTEK.[G]	YGR254W	YGR254W [16-28]	437	16	28	22	0.0503432	0.0126063	0.00444107	10
[K].YIEYLLQEETEAPK.[K]	YKL005C	YKL005C [16-29]	594	16	29	22.5	0.0378788	0.000891698	0.00444107	8
[K].ELNLENEGVEQQDQAK.[A]	YBL091C	YBL091C [16-31]	421	16	31	23.5	0.0558195	0.000232014	0.00444107	11
[K].QGDFPVIEEEK.[T]	YKR093W	YKR093W [17-27]	601	17	27	22	0.0366057	0.0215163	0.00504324	6
[K].SESPSEVLVDTLDSK.[S]	YOR304W	YOR304W [17-31]	1120	17	31	24	0.0214286	9.22033e-05	0.00444107	11
[K].QTAVENPIDK.[L]	YIL063C	YIL063C [18-27]	327	18	27	22.5	0.0688073	0.017299	0.00444107	8
[K].QQQDLDPEDIAFK.[E]	YLR262C-A	YLR262C-A [18-30]	64	18	30	24	0.375	0.00211974	0.00444107	5
[R].ESADTGKVNDEDEE.[H]	YGR047C	YGR047C [18-31]	1025	18	31	24.5	0.0239024	0.0495746	0.00504324	3
[R].STSNRPNYAIDTEDLDID.[E]	YMR091C	YMR091C [20-37]	435	20	37	28.5	0.0655172	0.0969981	0.00710335	5
[K].STTTGHLIYK.[C]	YBR118W	YBR118W [21-30]	458	21	30	25.5	0.0556769	0.00871016	0.00444107	5
[K].AGLTFPVGR.[V]	YBL003C	YBL003C [23-31]	132	23	31	27	0.204545	0.0790307	0.00504324	5
[K].ETGSTENTENNELQSR.[D]	YDR068W	YDR068W [24-39]	310	24	39	31.5	0.101613	0.000726993	0.00444107	3
[K].LETDESPIQTK.[S]	YMR011W	YMR011W [27-37]	541	27	37	32	0.0591497	0.0305028	0.00504324	3
[K].VTLETDEK.[T]	YJL217W	YJL217W [28-35]	198	28	35	31.5	0.159091	0.0433507	0.00504324	3
[K].LEIQQHAR.[Y]	YJR094W-A	YJR094W-A [29-36]	92	29	36	32.5	0.353261	0.0603614	0.00504324	3
[K].TTDVDLNSDGK.[K]	YOR042W	YOR042W [29-39]	411	29	39	34	0.0827251	0.0152202	0.00444107	3
[K].EEGQEYAQITK.[M]	YMR260C	YMR260C [30-40]	153	30	40	35	0.228758	0.0710268	0.00504324	3
[K].TSETSATTVKPAIEASK.[S]	YNL308C	YNL308C [31-47]	591	31	47	39	0.0659898	0.000483226	0.00444107	7
[K].ASLFAQGK.[R]	YHR141C	YHR141C [33-40]	106	33	40	36.5	0.34434	0.112943	0.00710335	5
[K].EEEEQLSEEDAK.[L]	YHR027C	YHR027C [33-44]	993	33	44	38.5	0.0387714	0.00890967	0.00444107	3
[K].SGTSSSTEEPFPVLAVGK.[D]	YDR349C	YDR349C [33-50]	596	33	50	41.5	0.0696309	0.0211157	0.00504324	3
[K].APSTFENR.[N]	YLR441C	YLR441C [34-41]	255	34	41	37.5	0.147059	0.0674489	0.00504324	3
[R].QSDALEPEVK.[D]	YAL059W	YAL059W [38-47]	212	38	47	42.5	0.200472	0.0856736	0.00504324	4
[K].TGEVIINPLK.[E]	YGR094W	YGR094W [60-69]	1104	60	69	64.5	0.0584239	0.0215163	0.00504324	5
[K].TGALANVK.[E]	YDR055W	YDR055W [66-73]	444	66	73	69.5	0.156532	0.0377561	0.00504324	3
[K].YVFSSDLK.[V]	YHR214W	YHR214W [100-107]	203	100	107	103.5	0.509852	0.0438386	0.00504324	6
[K].LITLPAISSFTSNIK.[S]	YDR055W	YDR055W [126-140]	444	126	140	133	0.29955	0.00617726	0.00444107	11
[K].YATTPVSGVLGIGFPR.[R]	YIL015W	YIL015W [162-177]	587	162	177	169.5	0.288756	0.00608463	0.00444107	7
[K].LVYSGVFTPPTACSYGAGLPVAIVDDQDEVK.[W]	YNL160W	YNL160W [186-216]	354	186	216	201	0.567797	0.00135167	0.00444107	6
[R].WESIVQEVQAK.[S]	YMR006C	YMR006C [201-211]	706	201	211	206	0.291785	0.0662139	0.00504324	6
[K].LSPVFELFASSK.[N]	YLR413W	YLR413W [203-214]	675	203	214	208.5	0.308889	0.0117791	0.00444107	8
[R].QLAAEYFNCGDEADAR.[I]	YOL030W	YOL030W [207-222]	484	207	222	214.5	0.443182	0.00218484	0.00444107	4
[K].MTDYFACGDDDVK.[A]	YMR307W	YMR307W [210-222]	559	210	222	216	0.386404	0.00108547	0.00444107	6
[K].WFFDASKPTLISSDSIIR.[K]	YNL160W	YNL160W [217-234]	354	217	234	225.5	0.637006	0.0492069	0.00504324	13
[KE].YDTTYLDDIAK.[R]	YBR092C	YBR092C [230-240]	467	230	240	235	0.503212	0.018863	0.00504324	3
[Q].SLSIVSNDELSK.[A]	YBR078W	YBR078W [251-262]	429	251	262	256.5	0.597902	0.050694	0.00504324	4
[K].YPVLLDSGTSLLNAPK.[V]	YIL015W	YIL015W [282-297]	587	282	297	289.5	0.493186	0.015163	0.00444107	3
[T].CYDPPSDTKK.[N]	YEL040W	YEL040W [300-309]	467	300	309	304.5	0.652034	0.0697284	0.00504324	4
[K].LNIPAGTDEIKEGQR.[K]	YKR092C	YKR092C [318-332]	406	318	332	325	0.800493	6.43738e-05	0.00444107	6
[R].GGSITLESGSYK.[F]	YKR092C	YKR092C [392-403]	406	392	403	397.5	0.979064	0.00715754	0.00444107	4
[S].ITLESGSYK.[F]	YKR092C	YKR092C [395-403]	406	395	403	399	0.982759	0.0228495	0.00504324	3
[R].YVINDAVVPIETCSTGPGFSCEINDFYDYAEK.[R]	YBR092C	YBR092C [396-427]	467	396	427	411.5	0.881156	0.00326175	0.00444107	4
[K].YGAYSFCTPK.[E]	YMR307W	YMR307W [415-424]	559	415	424	419.5	0.750447	0.0224243	0.00504324	3
[K].EQLSFVMNLYYEK.[S]	YMR307W	YMR307W [425-437]	559	425	437	431	0.77102	0.00058381	0.00444107	19
[R].SDYVGFINNGIPAGGIATGAEK.[N]	YBR286W	YBR286W [437-458]	537	437	458	447.5	0.833333	0.00513338	0.00444107	5

## Sheet: wt_specific_mid-log_rep1_RNase
Annotated.Sequence	Master.Protein.Accessions	Positions.in.Master.Proteins	AAlength	Start	End	Abs_position	Rel_position	Qvality.PEP	Qvality.q.value	Number.of.PSMs
[K].GQLVELYVPR.[K]	YJL136C	YJL136C [6-15]	87	6	15	10.5	0.12069	0.0560309	0.00316529	3
[K].QFANSNNNNNDSGNNNQGDYVTK.[A]	YMR173W	YMR173W [9-31]	430	9	31	20	0.0465116	0.0576345	0.00316529	4
[K].GDGEISSNVETASSVNPSVKPQNAIKEEAK.[E]	YDR170C	YDR170C [13-42]	2009	13	42	27.5	0.0136884	0.000265646	0.00316529	4
[A].GTIPLGELADVAK.[I]	YBR092C	YBR092C [18-30]	467	18	30	24	0.0513919	0.00944677	0.00316529	6
[L].ACVAQVGK.[S]	YLR390W-A	YLR390W-A [30-37]	238	30	37	33.5	0.140756	0.234083	0.00316529	3
[K].AENMIGEDR.[V]	YMR173W	YMR173W [32-40]	430	32	40	36	0.0837209	0.0880913	0.00316529	3
[K].LVNNCYK.[K]	YHR005C-A	YHR005C-A [36-42]	93	36	42	39	0.419355	0.247225	0.00316529	3
[K].SSSTCDSLNQVTCYCEHENSAVKK.[C]	YLR390W-A	YLR390W-A [38-61]	238	38	61	49.5	0.207983	0.00987602	0.00316529	5
[K].ETSNDATNGMK.[T]	YDR170C	YDR170C [65-75]	2009	65	75	70	0.0348432	0.0117221	0.00316529	3
[K].TGALANVK.[E]	YDR055W	YDR055W [66-73]	444	66	73	69.5	0.156532	0.0444069	0.00316529	3
[K].QVQMVGR.[H]	YHR215W	YHR215W [68-74]	467	68	74	71	0.152034	0.265461	0.00316529	3
[K].NAPLADYLSVHFR.[G]	YJL171C	YJL171C [68-80]	396	68	80	74	0.186869	0.000257336	0.00316529	9
[K].THGAPTDEVR.[H]	YJR104C	YJR104C [71-80]	154	71	80	75.5	0.49026	0.11242	0.00316529	3
[D].AAYSAFK.[S]	YLR390W-A	YLR390W-A [74-80]	238	74	80	77	0.323529	0.285586	0.00316529	3
[K].HSVDTILHDPAFR.[N]	YJL172W	YJL172W [75-87]	576	75	87	81	0.140625	0.0144062	0.00316529	3
[K].KLNTNVIR.[V]	YMR307W	YMR307W [83-90]	559	83	90	86.5	0.154741	0.288788	0.00622576	3
[K].LLQENGIYLILDVNTPTSAISR.[Y]	YOL030W	YOL030W [103-124]	484	103	124	113.5	0.234504	0.141768	0.00316529	5
[K].VHGDLVVEK.[S]	YHR214W	YHR214W [108-116]	203	108	116	112	0.551724	0.186835	0.00316529	5
[K].QSIESCK.[E]	YBR162C	YBR162C [114-120]	455	114	120	117	0.257143	0.208981	0.00316529	3
[F].FQQFDLVVATEMQIDEAIK.[I]	YPR180W	YPR180W [120-138]	347	120	138	129	0.371758	0.170359	0.00316529	17
[A].AGALLAGAAALLL.[-]	YLR110C	YLR110C [121-133]	133	121	133	127	0.954887	0.217708	0.00316529	3
[K].NLEMETTLANSVNVLNPYTGEMNAK.[R]	YHR215W	YHR215W [122-146]	467	122	146	134	0.286938	0.213929	0.00316529	4
[K].LITLPAISSFTSNIK.[S]	YDR055W	YDR055W [126-140]	444	126	140	133	0.29955	0.0107938	0.00316529	5
[K].DGVLTDAK.[G]	YJL158C	YJL158C [142-149]	227	142	149	145.5	0.640969	0.16985	0.00316529	3
[R].KSEDAEEEEDEESSNK.[K]	YGR159C	YGR159C [142-157]	414	142	157	149.5	0.361111	0.0262985	0.00316529	3
[D].AEEEEDEESSNK.[K]	YGR159C	YGR159C [146-157]	414	146	157	151.5	0.365942	0.00303029	0.00316529	3
[R].IGSIVANR.[Q]	YJL158C	YJL158C [152-159]	227	152	159	155.5	0.685022	0.15244	0.00316529	3
[T].FSFPASQNK.[I]	YGL253W	YGL253W [157-165]	486	157	165	161	0.331276	0.282412	0.00316529	11
[K].YATTPVSGVLGIGFPR.[R]	YIL015W	YIL015W [162-177]	587	162	177	169.5	0.288756	0.000741504	0.00316529	6
[K].LVYSGVFTPPTACSYGAGLPVAIVDDQDEVK.[W]	YNL160W	YNL160W [186-216]	354	186	216	201	0.567797	0.00289846	0.00316529	4
[R].KIPVGYSSNDDEDTR.[V]	YMR307W	YMR307W [193-207]	559	193	207	200	0.357782	0.0025123	0.00316529	5
[R].KIPVGYSSNDDEDTRVK.[M]	YMR307W	YMR307W [193-209]	559	193	209	201	0.359571	0.0659392	0.00316529	3
[K].LSPVFELFASSK.[N]	YLR413W	YLR413W [203-214]	675	203	214	208.5	0.308889	0.00355202	0.00316529	6
[F].PNFQENLR.[E]	YNR034W	YNR034W [215-222]	321	215	222	218.5	0.680685	0.188504	0.00316529	3
[K].WFFDASKPTLISSDSIIR.[K]	YNL160W	YNL160W [217-234]	354	217	234	225.5	0.637006	0.0712942	0.00316529	10
[K].AIQEMQGK.[E]	YGR159C	YGR159C [225-232]	414	225	232	228.5	0.551932	0.240232	0.00316529	3
[K].YQYPQTPSK.[V]	YEL040W	YEL040W [243-251]	467	243	251	247	0.528908	0.105389	0.00316529	3
[K].LYQDYSVPVFLSEFGCNQVK.[S]	YOL030W	YOL030W [250-269]	484	250	269	259.5	0.536157	0.298566	0.00622576	4
[Q].SLSIVSNDELSK.[A]	YBR078W	YBR078W [251-262]	429	251	262	256.5	0.597902	0.0243757	0.00316529	3
[K].VIVTDYSTGK.[K]	YGR189C	YGR189C [252-261]	507	252	261	256.5	0.505917	0.135457	0.00316529	3
[D].SYGSSNNNDSYGSNNDDSYGSSNK.[N]	YMR173W	YMR173W [256-279]	430	256	279	267.5	0.622093	0.0366416	0.00316529	3
[K].YTYGDQSGSWESIEADGGSIYGR.[Y]	YGR189C	YGR189C [263-285]	507	263	285	274	0.540434	0.0110013	0.00316529	3
[F].EKGGLFSPYTPLQQMNDIR.[S]	YLR114C	YLR114C [281-299]	764	281	299	290	0.379581	0.234759	0.00316529	9
[K].YPVLLDSGTSLLNAPK.[V]	YIL015W	YIL015W [282-297]	587	282	297	289.5	0.493186	0.0337554	0.00316529	5
[K].SSYGSSSNDDSYGSSNNDDSYGSSNK.[K]	YMR173W	YMR173W [282-307]	430	282	307	294.5	0.684884	0.00243373	0.00316529	3
[R].FSYGQDLETYYQTGPGYDVVR.[S]	YHR215W	YHR215W [287-307]	467	287	307	297	0.635974	0.00118681	0.00316529	8
[K].TQNIIADTK.[H]	YBR286W	YBR286W [293-301]	537	293	301	297	0.553073	0.155222	0.00316529	3
[R].IPTHPETEQPK.[G]	YGR159C	YGR159C [298-308]	414	298	308	303	0.731884	0.0174246	0.00316529	3
[K].LNIPAGTDEIKEGQR.[K]	YKR092C	YKR092C [318-332]	406	318	332	325	0.800493	0.00017352	0.00316529	4
[K].SSYGSSNNDSYGSNNDDSYGSSNK.[K]	YMR173W	YMR173W [336-359]	430	336	359	347.5	0.80814	0.0167212	0.00316529	3
[K].LQSNGAIQGDSFVCK.[N]	YBR078W	YBR078W [337-351]	429	337	351	344	0.801865	0.000338221	0.00316529	4
[K].KTPTQEEGCNCATDSGK.[N]	YPR124W	YPR124W [355-371]	406	355	371	363	0.894089	0.0347281	0.00316529	3
[K].YVNNLSQDDDDIAIYAANPFK.[D]	YMR006C	YMR006C [362-382]	706	362	382	372	0.526912	0.0206105	0.00316529	3
[KR].SWYVPQGAR.[V]	YBR092C; YHR215W	YBR092C [372-380]; YHR215W [372-380]	467	372	380	376	0.805139	0.18245	0.00316529	3
[R].YVINDAVVPIETCSTGPGFSCEINDFYDYAEK.[R]	YBR092C	YBR092C [396-427]	467	396	427	411.5	0.881156	0.0972652	0.00316529	4
[R].YVINDAVVPIETCSTGPGFSCEINDFYGYAEK.[R]	YHR215W	YHR215W [396-427]	467	396	427	411.5	0.881156	0.0200312	0.00316529	3
[K].EQLSFVMNLYYEK.[S]	YMR307W	YMR307W [425-437]	559	425	437	431	0.77102	0.040916	0.00316529	8
[R].VAGTDFLK.[V]	YBR092C; YHR215W	YBR092C [429-436]; YHR215W [429-436]	467	429	436	432.5	0.926124	0.202342	0.00316529	5
[R].SDYVGFINNGIPAGGIATGAEK.[N]	YBR286W	YBR286W [437-458]	537	437	458	447.5	0.833333	0.165334	0.00316529	7
[K].LIAHSVATYADSFEGFPK.[R]	YBR286W	YBR286W [492-509]	537	492	509	500.5	0.93203	0.00758844	0.00316529	10
[A].LSSEVYGFK.[K]	YNL293W	YNL293W [598-606]	633	598	606	602	0.951027	0.184631	0.00316529	3

## Sheet: common_mid-log_rep1_RNase
Annotated.Sequence	Master.Protein.Accessions	Positions.in.Master.Proteins	AAlength	Start	End	Abs_position	Rel_position	Qvality.PEP.wt	Qvality.q.value.wt	Number.of.PSMs.wt	Qvality.PEP.pth2	Qvality.q.value.pth2	Number.of.PSMs.pth2
[M].SEQNSVVNAEK.[G]	YDR170C	YDR170C [2-12]	2009	2	12	7	0.00348432	0.0276633	0.00316529	3	0.0171702	0.0034759	3
[K].GDGEISSNVETASSVNPSVKPQNAIK.[E]	YDR170C	YDR170C [13-38]	2009	13	38	25.5	0.0126929	8.46084e-07	0.00316529	17	1.0237e-07	0.0034759	15
[G].LFQDFNPFANK.[N]	YNL291C	YNL291C [21-31]	548	21	31	26	0.0474453	0.0192231	0.00316529	6	0.00699592	0.0034759	6
[A].YEYVNCFSSLPSDFSK.[A]	YOR008C	YOR008C [22-37]	378	22	37	29.5	0.0780423	0.00041451	0.00316529	86	7.20906e-05	0.0034759	76
[A].DDVPAIEVVGNK.[F]	YMR307W	YMR307W [23-34]	559	23	34	28.5	0.0509839	0.0359546	0.00316529	3	0.0177784	0.0034759	3
[A].TPPACLLACVAQVGK.[S]	YLR390W-A	YLR390W-A [23-37]	238	23	37	30	0.12605	1.94865e-05	0.00316529	40	1.33085e-05	0.0034759	37
[C].LLACVAQVGK.[S]	YLR390W-A	YLR390W-A [28-37]	238	28	37	32.5	0.136555	0.071517	0.00316529	3	0.0193383	0.0034759	3
[K].ACYSASDIRK.[L]	YNL283C	YNL283C [30-39]	503	30	39	34.5	0.0685885	0.0171506	0.00316529	6	0.0163438	0.0034759	6
[K].SCSCPTGCNSDDKCPCGNK.[S]	YHR053C	YHR053C [31-49]	61	31	49	40	0.655738	0.0096284	0.00316529	3	0.0146797	0.0034759	3
[K].ADSYNWQSSSHCNSECSAK.[G]	YOR008C	YOR008C [38-56]	378	38	56	47	0.124339	0.00129313	0.00316529	3	2.50411e-05	0.0034759	10
[K].SSSTCDSLNQVTCYCEHENSAVK.[K]	YLR390W-A	YLR390W-A [38-60]	238	38	60	49	0.205882	5.21932e-05	0.00316529	11	7.28212e-06	0.0034759	9
[K].IGEDRFDK.[M]	YMR173W	YMR173W [48-55]	430	48	55	51.5	0.119767	0.234083	0.00316529	3	0.139767	0.0034759	3
[F].LMLSLNNLSR.[S]	YNR025C	YNR025C [50-59]	119	50	59	54.5	0.457983	0.136283	0.00316529	12	0.150108	0.0034759	12
[K].AMQGVFEYYK.[S]	YGL032C	YGL032C [51-60]	87	51	60	55.5	0.637931	0.0360682	0.00316529	5	0.0720859	0.0034759	6
[K].CKGPENAGSTAETK.[E]	YDR170C	YDR170C [51-64]	2009	51	64	57.5	0.0286212	0.0117967	0.00316529	6	3.83139e-05	0.0034759	11
[K].GPENAGSTAETK.[E]	YDR170C	YDR170C [53-64]	2009	53	64	58.5	0.029119	0.00146375	0.00316529	3	0.000949403	0.0034759	3
[D].LPEGCEMK.[Q]	YBR092C	YBR092C [60-67]	467	60	67	63.5	0.135974	0.211442	0.00316529	3	0.181505	0.0034759	3
[D].LPESCEMK.[Q]	YHR215W	YHR215W [60-67]	467	60	67	63.5	0.135974	0.236799	0.00316529	3	0.1594	0.0034759	3
[R].YSFSHDSCMPVPICK.[S]	YEL040W	YEL040W [60-74]	467	60	74	67	0.143469	0.00785814	0.00316529	9	0.0171205	0.0034759	8
[K].KCLDSICPNNDADAAYSAFK.[S]	YLR390W-A	YLR390W-A [61-80]	238	61	80	70.5	0.296218	0.00175441	0.00316529	17	0.00189884	0.0034759	13
[K].CLDSICPNNDADAAYSAFK.[S]	YLR390W-A	YLR390W-A [62-80]	238	62	80	71	0.298319	0.000706986	0.00316529	15	0.00010966	0.0034759	15
[R].TRVPGSEGSR.[E]	YFR018C	YFR018C [65-74]	363	65	74	69.5	0.19146	0.103458	0.00316529	3	0.104973	0.0034759	3
[K].ETSNDATNGMKTPEETEDTNDK.[R]	YDR170C	YDR170C [65-86]	2009	65	86	75.5	0.0375809	0.0579969	0.00316529	3	0.0714731	0.0034759	3
[E].NKPADSSPDLSK.[L]	YJL186W	YJL186W [66-77]	586	66	77	71.5	0.122014	0.010292	0.00316529	5	0.0106338	0.0034759	6
[S].LEGEAIR.[N]	YPL053C	YPL053C [75-81]	446	75	81	78	0.174888	0.280836	0.00316529	3	0.217463	0.00956472	3
[K].AAVGMGAGALAAAAML.[L]	YKL096W-A	YKL096W-A [76-91]	92	76	91	83.5	0.907609	0.0583616	0.00316529	4	0.0296823	0.0034759	3
[K].AAVGMGAGALAAAAMLL.[-]	YKL096W-A	YKL096W-A [76-92]	92	76	92	84	0.913043	0.0152042	0.00316529	8	0.011704	0.0034759	8
[K].YVFSSDLK.[V]	YHR214W	YHR214W [100-107]	203	100	107	103.5	0.509852	0.166827	0.00316529	3	0.158967	0.0034759	3
[K].ALNDADIYVIADLAAPATSINR.[D]	YMR307W	YMR307W [106-127]	559	106	127	116.5	0.208408	2.93154e-06	0.00316529	16	0.00012143	0.0034759	6
[K].ALPAAGALLAGAAAL.[L]	YLR110C	YLR110C [117-131]	133	117	131	124	0.932331	0.181909	0.00316529	7	0.249574	0.00956472	7
[K].ALPAAGALLAGAAALL.[L]	YLR110C	YLR110C [117-132]	133	117	132	124.5	0.93609	0.15244	0.00316529	10	0.0943401	0.0034759	9
[K].ALPAAGALLAGAAALLL.[-]	YLR110C	YLR110C [117-133]	133	117	133	125	0.93985	0.0569163	0.00316529	30	0.0204333	0.0034759	18
[K].EGEAVVSR.[H]	YBR162C	YBR162C [121-128]	455	121	128	124.5	0.273626	0.0735529	0.00316529	3	0.0595454	0.0034759	3
[K].SSAGAVVVANAK.[S]	YNL160W	YNL160W [125-136]	354	125	136	130.5	0.368644	0.0126094	0.00316529	3	0.00776819	0.0034759	3
[R].DDPTWTVDLFNSYK.[T]	YMR307W	YMR307W [128-141]	559	128	141	134.5	0.240608	0.00148248	0.00316529	9	0.00392057	0.0034759	3
[K].SEDAEEEEDEESSNK.[K]	YGR159C	YGR159C [143-157]	414	143	157	150	0.362319	0.00144068	0.00316529	6	0.000454362	0.0034759	6
[K].SEDAEEEEDEESSNKK.[Q]	YGR159C	YGR159C [143-158]	414	143	158	150.5	0.363527	0.000968388	0.00316529	6	6.62508e-05	0.0034759	6
[K].SASEVASDLAQLTDFPVIR.[L]	YGR279C	YGR279C [149-167]	386	149	167	158	0.409326	2.19878e-05	0.00316529	9	0.182483	0.0034759	3
[K].HDTTTYGPGEK.[A]	YNL190W	YNL190W [159-169]	204	159	169	164	0.803922	0.000339298	0.00316529	3	0.00335025	0.0034759	3
[K].GPPPPPPPPDEK.[G]	YPL277C	YPL277C [159-170]	487	159	170	164.5	0.337782	0.0117593	0.00316529	4	0.0199071	0.0034759	3
[K].GPPPPPPPDEKDR.[G]	YOR389W	YOR389W [159-171]	624	159	171	165	0.264423	6.96976e-05	0.00316529	3	4.56311e-05	0.0034759	3
[K].NEETEEPATIFVGR.[L]	YGR159C	YGR159C [161-174]	414	161	174	167.5	0.404589	0.000674074	0.00316529	14	0.00012909	0.0034759	9
[K].NEETEEPATIFVGRL.[S]	YGR159C	YGR159C [161-175]	414	161	175	168	0.405797	0.0468467	0.00316529	4	0.214623	0.00956472	3
[K].VNVFNINNNR.[Y]	YBR078W	YBR078W [163-172]	429	163	172	167.5	0.390443	0.0239172	0.00316529	3	0.027533	0.0034759	3
[R].LSWSIDDEWLK.[K]	YGR159C	YGR159C [175-185]	414	175	185	180	0.434783	0.00281675	0.00316529	5	0.0434328	0.0034759	3
[D].AASNVDALEK.[L]	YPL163C	YPL163C [182-191]	260	182	191	186.5	0.717308	0.0204156	0.00316529	3	0.0243824	0.0034759	3
[K].ALSVDLLEKIR.[P]	YPR155C	YPR155C [184-194]	616	184	194	189	0.306818	0.147905	0.00316529	12	0.180532	0.0034759	17
[K].MTDYFACGDDDVK.[A]	YMR307W	YMR307W [210-222]	559	210	222	216	0.386404	0.00108576	0.00316529	6	0.0223536	0.0034759	3
[F].EMPTETEK.[N]	YJL171C	YJL171C [211-218]	396	211	218	214.5	0.541667	0.260246	0.00316529	3	0.1594	0.0034759	3
[E].MPTETEK.[N]	YJL171C	YJL171C [212-218]	396	212	218	215	0.542929	0.265461	0.00316529	3	0.132264	0.0034759	3
[K].ADFYGINMYEWCGK.[S]	YMR307W	YMR307W [223-236]	559	223	236	229.5	0.410555	0.0094768	0.00316529	7	0.177163	0.0034759	5
[K].VGQSLSIVSNDELSK.[A]	YBR078W	YBR078W [248-262]	429	248	262	255	0.594406	0.000693633	0.00316529	6	0.000285097	0.0034759	3
[L].ENEVQCPNER.[N]	YCL049C	YCL049C [254-263]	312	254	263	258.5	0.828526	0.0777955	0.00316529	3	0.0349928	0.0034759	3
[E].NEVQCPNER.[N]	YCL049C	YCL049C [255-263]	312	255	263	259	0.830128	0.131798	0.00316529	3	0.110089	0.0034759	3
[R].GYSDVCDIFTEDELVR.[Y]	YBR092C	YBR092C [271-286]	467	271	286	278.5	0.59636	8.67872e-05	0.00316529	6	0.00049154	0.0034759	3
[K].AIAYSPYNDDGSCK.[S]	YGL028C	YGL028C [283-296]	542	283	296	289.5	0.534133	0.0199679	0.00316529	3	0.183959	0.0034759	3
[K].VIDGFNK.[V]	YBR078W	YBR078W [285-291]	429	285	291	288	0.671329	0.263962	0.00316529	10	0.250859	0.00956472	6
[K].AEETPASSNESTPSASSSSSANK.[L]	YKR092C	YKR092C [295-317]	406	295	317	306	0.753695	2.97377e-05	0.00316529	12	1.10276e-06	0.0034759	6
[T].CYDPPSDTK.[K]	YEL040W	YEL040W [300-308]	467	300	308	304	0.650964	0.0615536	0.00316529	3	0.0995212	0.0034759	3
[T].CYDPPSDTKK.[N]	YEL040W	YEL040W [300-309]	467	300	309	304.5	0.652034	0.0368735	0.00316529	8	0.0394969	0.0034759	7
[C].YDPPSDTKK.[N]	YEL040W	YEL040W [301-309]	467	301	309	305	0.653105	0.047739	0.00316529	9	0.0272952	0.0034759	12
[S].SPCLPPK.[V]	YEL042W	YEL042W [327-333]	518	327	333	330	0.637066	0.19705	0.00316529	42	0.206295	0.00956472	39
[K].FSLNTEYQANPETELINLK.[A]	YIL162W	YIL162W [332-350]	532	332	350	341	0.640977	0.000725191	0.00316529	8	0.0175733	0.0034759	6
[M].DSDEGSGLDPHK.[G]	YEL040W	YEL040W [338-349]	467	338	349	343.5	0.735546	0.00906488	0.00316529	3	0.00357185	0.0034759	3
[D].SDEGSGLDPHK.[G]	YEL040W	YEL040W [339-349]	467	339	349	344	0.736617	0.000914548	0.00316529	3	0.00122677	0.0034759	3
[S].DEGSGLDPHK.[G]	YEL040W	YEL040W [340-349]	467	340	349	344.5	0.737687	0.00364346	0.00316529	6	0.0144262	0.0034759	6
[K].INFEAWELTDNTYK.[G]	YKR092C	YKR092C [343-356]	406	343	356	349.5	0.860837	0.000589846	0.00316529	14	0.000730469	0.0034759	6
[F].IGPDEPSGAQCR.[F]	YEL042W	YEL042W [354-365]	518	354	365	359.5	0.694015	0.00377304	0.00316529	3	0.00367736	0.0034759	3
[I].GPDEPSGAQCR.[F]	YEL042W	YEL042W [355-365]	518	355	365	360	0.694981	0.0111065	0.00316529	3	0.00385269	0.0034759	3
[K].GAAGTWGEK.[A]	YKR092C	YKR092C [357-365]	406	357	365	361	0.889163	0.163853	0.00316529	9	0.0823758	0.0034759	3
[K].DSNIVILCRYGNDSQLATR.[L]	YHR111W	YHR111W [390-408]	440	390	408	399	0.906818	0.117353	0.00316529	180	0.138617	0.0034759	222
[K].NSYGSSNYGSSNNDDSYGSSNR.[G]	YMR173W	YMR173W [397-418]	430	397	418	407.5	0.947674	3.65616e-05	0.00316529	3	8.90325e-06	0.0034759	3
[K].VEMTEAR.[A]	YOR310C	YOR310C [419-425]	511	419	425	422	0.825832	0.232734	0.00316529	3	0.180532	0.0034759	3
[K].ANQGSQSQELYFNIIGMDSK.[I]	YIL140W	YIL140W [423-442]	823	423	442	432.5	0.525516	0.0148233	0.00316529	7	0.0756553	0.0034759	3
[A].RAYNADADTAK.[A]	YOR310C	YOR310C [425-435]	511	425	435	430	0.841487	0.00395719	0.00316529	9	0.00924894	0.0034759	5
[K].ELNAQYAAGK.[L]	YLR286C	YLR286C [491-500]	562	491	500	495.5	0.881673	0.0521293	0.00316529	3	0.106454	0.0034759	3
[D].SNFLGCIGCAIIR.[R]	YMR006C	YMR006C [548-560]	706	548	560	554	0.784703	0.00143155	0.00316529	5	0.000587118	0.0034759	6
[S].NFLGCIGCAIIR.[R]	YMR006C	YMR006C [549-560]	706	549	560	554.5	0.785411	0.033543	0.00316529	3	0.0147651	0.0034759	6
[R].ISIVDLNDDFEVTSSK.[N]	YLR084C	YLR084C [661-676]	1220	661	676	668.5	0.547951	0.000297846	0.00316529	5	0.0101506	0.0034759	3

## Sheet: pth2delta_specific_midlog_rep1_
Annotated.Sequence	Master.Protein.Accessions	Positions.in.Master.Proteins	AAlength	Start	End	Abs_position	Rel_position	Qvality.PEP	Qvality.q.value	Number.of.PSMs
[V].KPSIDCR.[S]	YIL015W	YIL015W [99-105]	587	99	105	102	0.173765	0.142484	0.0034759	3
[C].YDPPSDTK.[K]	YEL040W	YEL040W [301-308]	467	301	308	304.5	0.652034	0.243229	0.00956472	6
[K].WTSDFQDFAFVNELPVSSLK.[F]	YLR084C	YLR084C [385-404]	1220	385	404	394.5	0.323361	0.0896701	0.0034759	3
[F].TDDSNFLGCIGCAIIR.[R]	YMR006C	YMR006C [545-560]	706	545	560	552.5	0.782578	0.240729	0.00956472	3

## Sheet: wt_specific_mid-log_rep2_RNase
Annotated.Sequence	Master.Protein.Accessions	Positions.in.Master.Proteins	AAlength	Start	End	Abs_position	Rel_position	Qvality.PEP	Qvality.q.value	Number.of.PSMs
[R].YPTYSK.[G]	YBR092C	YBR092C [79-84]	467	79	84	81.5	0.174518	0.291244	0.00910603	3
[K].LNTNVIR.[V]	YMR307W	YMR307W [84-90]	559	84	90	87	0.155635	0.282878	0.00910603	3
[Q].LASYLNK.[A]	YKL114C	YKL114C [139-145]	367	139	145	142	0.386921	0.302972	0.00910603	9
[K].VNVFNINNNR.[Y]	YBR078W	YBR078W [163-172]	429	163	172	167.5	0.390443	0.0407797	0.0048332	3
[K].ALSVDLLEKIR.[P]	YPR155C	YPR155C [184-194]	616	184	194	189	0.306818	0.106422	0.0048332	31
[E].MPTETEK.[N]	YJL171C	YJL171C [212-218]	396	212	218	215	0.542929	0.118554	0.0048332	3
[G].SPNMLISNIYVGKNVTEAQIIGNK.[T]	YAL058W	YAL058W [403-426]	502	403	426	414.5	0.825697	0.258256	0.00910603	17

[truncated: 8 more sheets: common_mid-log_rep2_RNase, pth2delta_specific_midlog_rep2_, wt_specific_late-log_rep1, common_late-log_rep1, pth2delta_specific_late-log_r1, wt_specific_late-log_rep2, common_late-log_rep2, pth2delta_specific_late-log_r2]
