# Supplementary material for: Nascent peptide-induced translation discontinuation in eukaryotes impacts biased amino acid usage in proteomes
Source: Nat Commun. 2022 Dec 2;13:7451. doi: 10.1038/s41467-022-35156-x (PMC9718836; doi:10.1038/s41467-022-35156-x)
Supplement: Supplementary file 5 — Supplementary Data 2 [file 41467_2022_35156_MOESM5_ESM.xlsx]

## Sheet: Supplementary Data_2_strains
Supplementary Data 2. strains used.
strain	genotype	Source	plasmid	primer_1	primer_2
Escherichia coli
DH5α	deoR, endA1, gyrA96, hsdR17(rk-mk+), recA1, relA1, supE44, thi-1, ∆(lacZYA-argF)U169, φ80lacZ∆M15, F-, λ-	Laboratory stock
Saccharomyces cerevisiae
BY4741	MATa his3Δ1 leu2Δ0 met15Δ0 ura3Δ0	Laboratory stock
SCY003	BY4741 pth1∆::loxP-KANMX -loxP	This study	pUG6	PY0009	PY0010
SCY004	BY4741 pth2∆::loxP-KANMX -loxP	This study	pUG6	PY0013	PY0014
SCY068	BY4741 nmd2∆::loxP-HIS5-loxP	This study	pUG27	PY0110	PY0111
SCY096	BY4741 hel2∆::loxP-HIS5-loxP	This study	pUG27	PY0173	PY0174
YI001	BY4741 vms1∆::loxP-LEU2-loxP	This study	pUG73	PY0247	PY0248
TSA737	BY4741 hyp2-3:KANMX	Li et al., 2011 distributed from EUROSCARF
