# Supplementary material for: Nascent peptide-induced translation discontinuation in eukaryotes impacts biased amino acid usage in proteomes
Source: Nat Commun. 2022 Dec 2;13:7451. doi: 10.1038/s41467-022-35156-x (PMC9718836; doi:10.1038/s41467-022-35156-x)
Supplement: Supplementary file 6 — Supplementary Data 3 [file 41467_2022_35156_MOESM6_ESM.xlsx]

## Sheet: Supplementary_Data_3_plasmids
Supplementary Data 3. plasmids used. Nt10 or NtXXX : the number of N-terminal amino acid residues of cloned ORFs. NQ : D/E residues within the candidate ORF were substituted to N/Q, respectively.
plasmid	Feature	Source	amplified DNA_1			amplified DNA_2			amplified DNA_3			amplified DNA_4
			primer_1	primer_2	template DNA	primer_1	primer_2	template DNA	primer_1	primer_2	template DNA	primer_1	primer_2	template DNA
pYES2	Yeast expression vector, GAL1p, URA3, 2µ ori	Thermo Fisher
pUG6	template plasmid for amplification of loxP-KANMX-loxP cassette	Güldener et al, 1996
pUG27	template plasmid for amplification of loxP-his5-loxP cassette	Güldener et al, 2002
pUG73	template plasmid for amplification of loxP-leu2-loxP cassette	Güldener et al, 2002
YCplac111	Yeast expression vector, LEU2, CEN4 ori	Laboratory stock
YEplac195	Yeast expression vector, URA3, 2µ ori	Laboratory stock
pCR4-TOPO-IRES-nanoLuc	CrPV IRES-nanoLuc	Gift from Dr. Tomita
pUC‐T7‐HCV‐HA‐Rluc‐FLAG	pUC vector carrying PT7-HCV-Rluc	Machida et al., 2014
YEplac195_DLR_UAA	Ycplac195_PGKp - FLuc -stop(UAA)- Rluc	Laboratory stock
pACYC-EGFP	pACYC vector carrying EGFP gene	Laboratory stock
pCY1002	pCA24N carrying PT5-sfGFP-tolA linker-10E-lacZα, Cmr, p15A ori	Chadani et al., 2017
pCY1537	pCA24N carrying PT5-sfGFP-tolA linker-20D-lacZα, Cmr, p15A ori	This study	PM0621	PM0622	pCY1002
pCY1538	pCA24N carrying PT5-sfGFP-tolA linker-20N-lacZα, Cmr, p15A ori	This study	PM0658	PM0659	pCY1002
pCY1542	pCA24N carrying PT5-sfGFP-tolA linker-10N-lacZα, Cmr, p15A ori	This study	PM0656	PM0659	pCY1002
pCY1544	pCA24N carrying PT5-sfGFP-tolA linker-10D-lacZα, Cmr, p15A ori	This study	PM0371	PM0603	pCY1002
pCY1751	pYES2 carrying GAL1p- CrPV-sfGFP-tolA linker-10D-lacZα - CYC1t	This study	PM0505	PM0506	pYES2	PM0507	PM0508	pCR4-TOPO-IRES-nanoLuc	PM0509	PM0510	pCY1544
pCY1982	pCA24N carrying PT5-sfGFP-tolA linker-no motif-lacZα, Cmr, p15A ori	This study	PM0165	PM0371	pCY1002
pCY2000	pCA24N carrying PT5-sfGFP-tolA linker-20E-lacZα, Cmr, p15A ori	This study	PM0615	PM0616	pCY1002
pCY2081	pYES2 carrying PT7-HCV-EGFP-hCMV uORF2	This study	PM0483	PM0535	pUC‐T7‐HCV‐HA‐Rluc‐FLAG	PM0484	PM0545	pCY2131	PM0525	PM0544	pCY2131
pCY2107	pYES2 carrying PT7-HCV-EGFP-tolA-linker-no motif-lacZα	This study	PM0530	PM0533	pCY1982	PM0529	PM0534	pCY2081
pCY2109	pYES2 carrying PT7-HCV-EGFP-tolA-linker-10D-lacZα	This study	PM0530	PM0533	pCY1544	PM0529	PM0534	pCY2081
pCY2110	pYES2 carrying PT7-HCV-EGFP-tolA-linker-10E-lacZα	This study	PM0530	PM0533	pCY1002	PM0529	PM0534	pCY2081
pCY2113	pYES2 carrying PT7-HCV-EGFP-tolA-linker-10N-lacZα	This study	PM0530	PM0533	pCY1542	PM0529	PM0534	pCY2081
pCY2121	pYES2 carrying PT7-HCV-EGFP-tolA-linker-20D-lacZα	This study	PM0530	PM0533	pCY1537	PM0529	PM0534	pCY2081
pCY2122	pYES2 carrying PT7-HCV-EGFP-tolA-linker-20N-lacZα	This study	PM0530	PM0533	pCY1538	PM0529	PM0534	pCY2081
pCY2123	pYES2 carrying PT7-HCV-EGFP-tolA-linker-20E-lacZα	This study	PM0530	PM0533	pCY2000	PM0529	PM0534	pCY2081
pCY2131	pYES2 carrying GAL1p- EGFP-tolA linker-10D-lacZα - CYC1t	This study	PM0526	PM0530	pACYC-EGFP	PM0529	PM0533	pCY1544	PM0527	PM0534	pYES2
pCY3724	pYES2_CrPV-EGFP_5aa-ATG-10D(GAU)-Fluc	This study	PM0941	PM0959	pYI0237
pCY3725	pYES2_CrPV-EGFP_5aa-ATG-10E(GAA)-Fluc	This study	PM0942	PM0959	pYI0237
pCy3730	pYES2_CrPV-EGFP_5aa-ATG-10K(AAG)-Fluc	This study	PM0947	PM0959	pYI0237
pCY3733	pYES2_CrPV-EGFP_5aa-ATG-10N(AAC)-Fluc	This study	PM0950	PM0959	pYI0237
pCY3734	pYES2_CrPV-EGFP_5aa-ATG-10P(CCU)-Fluc	This study	PM0951	PM0959	pYI0237
pCY3738	pYES2_CrPV-EGFP_5aa-ATG-10T(ACU)-Fluc	This study	PM0955	PM0959	pYI0237
pCY3740	pYES2_CrPV-EGFP_5aa-ATG-10W(UGG)-Fluc	This study	PM0957	PM0959	pYI0237
pYI0143	YEPlac195_GAL1-10p_DLR_EGFP_FL-10T-tolA-T2A-Fluc	This study	YI0128	YI0138	pYI0135
pYI0144	YEPlac195_GAL1-10p_DLR_EGFP_30aa-10T-tolA-T2A-Fluc	This study	YI0129	YI0139	pYI0135
pYI0145	YEPlac195_GAL1-10p_DLR_EGFP_20aa-10T-tolA-T2A-Fluc	This study	YI0130	YI0140	pYI0135
pYI0146	YEPlac195_GAL1-10p_DLR_EGFP_10aa-10T-tolA-T2A-Fluc	This study	YI0131	YI0141	pYI0135
pYI0147	YEPlac195_GAL1-10p_DLR_EGFP_5aa-10T-tolA-T2A-Fluc	This study	YI0132	YI0142	pYI0135
pYI0179	YEPlac195_GAL1-10p_DLR_EGFP_FL-10N-tolA-T2A-Fluc	This study	YI0161	YI0160	pYI0138
pYI0180	YEPlac195_GAL1-10p_DLR_EGFP_30aa-10N-tolA-T2A-Fluc	This study	YI0162	YI0160	pYI0139
pYI0181	YEPlac195_GAL1-10p_DLR_EGFP_20aa-10N-tolA-T2A-Fluc	This study	YI0163	YI0160	pYI0140
pYI0182	YEPlac195_GAL1-10p_DLR_EGFP_10aa-10N-tolA-T2A-Fluc	This study	YI0164	YI0160	pYI0141
pYI0183	YEPlac195_GAL1-10p_DLR_EGFP_5aa-10N-tolA-T2A-Fluc	This study	YI0165	YI0160	pYI0142
pYI0184	YEPlac195_GAL1-10p_DLR_EGFP_FL-10E-tolA-T2A-Fluc	This study	YI0167	YI0166	pYI0138
pYI0185	YEPlac195_GAL1-10p_DLR_EGFP_30aa-10E-tolA-T2A-Fluc	This study	YI0168	YI0166	pYI0139
pYI0186	YEPlac195_GAL1-10p_DLR_EGFP_20aa-10E-tolA-T2A-Fluc	This study	YI0169	YI0166	pYI0140
pYI0187	YEPlac195_GAL1-10p_DLR_EGFP_10aa-10E-tolA-T2A-Fluc	This study	YI0170	YI0166	pYI0141
pYI0188	YEPlac195_GAL1-10p_DLR_EGFP_5aa-10E-tolA-T2A-Fluc	This study	YI0171	YI0166	pYI0142
pYI0189	YEPlac195_GAL1-10p_DLR_EGFP_FL-10Q-tolA-T2A-Fluc	This study	YI0173	YI0172	pYI0138
pYI0190	YEPlac195_GAL1-10p_DLR_EGFP_30aa-10Q-tolA-T2A-Fluc	This study	YI0174	YI0172	pYI0139
pYI0191	YEPlac195_GAL1-10p_DLR_EGFP_20aa-10Q-tolA-T2A-Fluc	This study	YI0175	YI0172	pYI0140
pYI0192	YEPlac195_GAL1-10p_DLR_EGFP_10aa-10Q-tolA-T2A-Fluc	This study	YI0176	YI0172	pYI0141
pYI0193	YEPlac195_GAL1-10p_DLR_EGFP_5aa-10Q-tolA-T2A-Fluc	This study	YI0177	YI0172	pYI0142
pYI0202	YEPlac195_GAL1-10_DLR_YIH1_Nt10-tolA-T2A-Fluc	This study	YI0189	YI0201	pYI0138
pYI0203	YEPlac195_GAL1-10_DLR_YIH1_Nt10_NQ-tolA-T2A-Fluc	This study	YI0190	YI0201	pYI0138
pYI0204	YEPlac195_GAL1-10_DLR_TAF10_Nt10-tolA-T2A-Fluc	This study	YI0191	YI0201	pYI0138
pYI0205	YEPlac195_GAL1-10_DLR_TAF10_Nt10_NQ-tolA-T2A-Fluc	This study	YI0192	YI0201	pYI0138
pYI0206	YEPlac195_GAL1-10_DLR_RTF1_Nt10-tolA-T2A-Fluc	This study	YI0193	YI0201	pYI0138
pYI0207	YEPlac195_GAL1-10_DLR_RTF1_Nt10_NQ-tolA-T2A-Fluc	This study	YI0194	YI0201	pYI0138
pYI0208	YEPlac195_GAL1-10_DLR_NMD2_Nt10-tolA-T2A-Fluc	This study	YI0195	YI0201	pYI0138
pYI0209	YEPlac195_GAL1-10_DLR_NMD2_Nt10_NQ-tolA-T2A-Fluc	This study	YI0196	YI0201	pYI0138
pYI0210	YEPlac195_GAL1-10_DLR_ANB1_Nt10-tolA-T2A-Fluc	This study	YI0197	YI0201	pYI0138
pYI0211	YEPlac195_GAL1-10_DLR_ANB1_Nt10_NQ-tolA-T2A-Fluc	This study	YI0198	YI0201	pYI0138
pYI0212	YEPlac195_GAL1-10_DLR_JIP3_Nt10-tolA-T2A-Fluc	This study	YI0199	YI0201	pYI0138
pYI0213	YEPlac195_GAL1-10_DLR_JIP3_Nt10_NQ-tolA-T2A-Fluc	This study	YI0200	YI0201	pYI0138
pYI0218	Ycplac111_PGK1p-PTH1-CYC1t	This study	YI0209	YI0222	Yeast genomic DNA	YI0208	YI0221	Ycplac111
pYI0219	Ycplac111_PGK1p-PTH2-CYC1t	This study	YI0210	YI0223	Yeast genomic DNA	YI0208	YI0221	Ycplac111
pYI0220	Ycplac111_PGK1p-pth(E. coli)-CYC1t	This study	YI0211	YI0224	Yeast genomic DNA	YI0208	YI0221	Ycplac111
pYI0233	YEPlac195_GAL1-10_DLR_EGFP_FL-10P-tolA-T2A-Fluc	This study	YI0256	YI0257	pYI0138
pYI0235	pYES2_CrPV-EGFP_FL-ATG-10D-Fluc	This study	YI0268	YI0230	pYI0138	YI0266	YI0233	pYI0138	YI0228	YI0229	pCY1751
pYI0236	pYES2_CrPV-EGFP_30aa-ATG-10D-Fluc	This study	YI0269	YI0230	pYI0235
pYI0237	pYES2_CrPV-EGFP_5aa-ATG-10D-Fluc	This study	YI0270	YI0230	pYI0235
pYI0238	pYES2_CrPV-EGFP_FL-ATG-10N-Fluc	This study	YI0271	YI0230	pYI0179	YI0267	YI0233	pYI0138	YI0228	YI0229	pCY1751
pYI0239	pYES2_CrPV-EGFP_30aa-ATG-10N-Fluc	This study	YI0272	YI0230	pYI0238
pYI0240	pYES2_CrPV-EGFP_5aa-ATG-10N-Fluc	This study	YI0273	YI0230	pYI0238
pYI0241	YEPlac195_GAL1-10_DLR_EGFP_5aa(MVSIG)-10D-tolA-T2A-Fluc	This study	YI0260	YI0261	pYI0142
pYI0242	YEPlac195_GAL1-10_DLR_EGFP_5aa(MVSIG)-10N-tolA- T2A-Fluc	This study	YI0274	YI0275	pYI0183
pYI0253	YEPlac195_GAL1-10_DLR_PIB2_Nt26-tolA-T2A-Fluc	This study	YI0322	YI0334	Yeast genomic DNA	YI0201	YI0356	pYI0138
pYI0255	YEPlac195_GAL1-10_DLR_SPT8_Nt24-tolA-T2A-Fluc	This study	YI0324	YI0336	Yeast genomic DNA	YI0201	YI0356	pYI0138
pYI0260	YEPlac195_GAL1-10_DLR_PNO1_Nt43-tolA-T2A-Fluc	This study	YI0329	YI0341	Yeast genomic DNA	YI0201	YI0356	pYI0138
pYI0261	YEPlac195_GAL1-10_DLR_SEN54_Nt29-tolA-T2A-Fluc	This study	YI0330	YI0342	Yeast genomic DNA	YI0201	YI0356	pYI0138
pYI0265	YEPlac195_GAL1-10_DLR_PIB2_Nt26_NQ-tolA-T2A-Fluc	This study	YI0322	YI0346	Yeast genomic DNA	YI0201	YI0356	pYI0138
pYI0267	YEPlac195_GAL1-10_DLR_SPT8_Nt24_NQ-tolA-T2A-Fluc	This study	YI0324	YI0348	Yeast genomic DNA	YI0201	YI0356	pYI0138
pYI0272	YEPlac195_GAL1-10_DLR_PNO1_Nt43_NQ-tolA-T2A-Fluc	This study	YI0329	YI0353	Yeast genomic DNA	YI0201	YI0356	pYI0138
pYI0273	YEPlac195_GAL1-10_DLR_SEN54_Nt29_NQ-tolA-T2A-Fluc	This study	YI0330	YI0354	Yeast genomic DNA	YI0201	YI0356	pYI0138
pYI0277	pYES2_CrPV-PIB2_Nt26-Fluc	This study	YI0363	YI0374	pYI0253	YI0005	YI0229	pYI0237
pYI0279	pYES2_CrPV-SPT8_Nt24-Fluc	This study	YI0365	YI0376	pYI0255	YI0005	YI0229	pYI0237
pYI0284	pYES2_CrPV-PNO1_Nt43-Fluc	This study	YI0370	YI0381	pYI0260	YI0005	YI0229	pYI0237
pYI0285	pYES2_CrPV-SEN54_Nt29-Fluc	This study	YI0371	YI0382	pYI0261	YI0005	YI0229	pYI0237
pYI0288	pYES2_CrPV-PIB2_Nt26_NQ-Fluc	This study	YI0363	YI0385	pYI0265	YI0005	YI0229	pYI0237
pYI0290	pYES2_CrPV-SPT8_Nt24_NQ-Fluc	This study	YI0365	YI0387	pYI0267	YI0005	YI0229	pYI0237
pYI0295	pYES2_CrPV-PNO1_Nt43_NQ-Fluc	This study	YI0370	YI0392	pYI0272	YI0005	YI0229	pYI0237
pYI0296	pYES2_CrPV-SEN54_Nt29_NQ-Fluc	This study	YI0371	YI0393	pYI0273	YI0005	YI0229	pYI0237
pYI0309	pYES2_CrPV-JIP3_Nt10-Fluc	This study	YI0417	YI0229	pYI0237
pYI0310	pYES2_CrPV-YIH1_Nt10-Fluc	This study	YI0418	YI0229	pYI0237
pYI0311	pYES2_CrPV-TAF10_Nt10-Fluc	This study	YI0419	YI0229	pYI0237
pYI0312	pYES2_CrPV-RTF1_Nt10-Fluc	This study	YI0420	YI0229	pYI0237
pYI0313	pYES2_CrPV-ANB1_Nt10-Fluc	This study	YI0421	YI0229	pYI0237
pYI0314	pYES2_CrPV-NMD2_Nt10-Fluc	This study	YI0422	YI0229	pYI0237
pYI0315	pYES2_CrPV-JIP3_Nt10_NQ-Fluc	This study	YI0423	YI0229	pYI0237
pYI0316	pYES2_CrPV-YIH1_Nt10_NQ-Fluc	This study	YI0424	YI0229	pYI0237
pYI0317	pYES2_CrPV-TAF10_Nt10_NQ-Fluc	This study	YI0425	YI0229	pYI0237
pYI0318	pYES2_CrPV-RTF1_Nt10_NQ-Fluc	This study	YI0426	YI0229	pYI0237
pYI0319	pYES2_CrPV-ANB1_Nt10_NQ-Fluc	This study	YI0427	YI0229	pYI0237
pYI0320	pYES2_CrPV-NMD2_Nt10_NQ-Fluc	This study	YI0428	YI0229	pYI0237
