# Supplementary material for: Nascent peptide-induced translation discontinuation in eukaryotes impacts biased amino acid usage in proteomes
Source: Nat Commun. 2022 Dec 2;13:7451. doi: 10.1038/s41467-022-35156-x (PMC9718836; doi:10.1038/s41467-022-35156-x)
Supplement: Supplementary file 7 — Supplementary Data 4 [file 41467_2022_35156_MOESM7_ESM.xlsx]

## Sheet: Supplementary_Data_4_oligos
Supplementary Data 4. oligonucleotide used.
oligonucleotide	sequence(5' to 3')
anti-tRNAAsp	CCGCGACGGGGAATTGAACCCCGATCTG
anti-tRNAAsn	CCCCAGTGAGGGTTGAACTCACGATCTT
anti-5S	ACCCACTACACTACTCGGTCAGGCTCTTAC
GAL1_seq_primer	GCATAACCACTTTAACTAATACTTTCA
pe-lacZ-N-rv	AACGACGGCCAGTGAATCCGTAATCATGGT
primer 1	GGCCTAATACGACTCACTATAGGAGAAATCATAAAAAATTTATTTGCTTTGTGAGCGG
primer 3	AGTCAGTCACGATGAATTCCCCTAGCTTGG
PM0165	ATTCGAGCTCGGTATCGACCTGCAGGCATG
PM0371	TACCGAGCTCGAATTCGTGGATCCACGCGGAACCAG
PM0483	GCCCGCATAGTCAGGAACATCGTATGGGTATTC
PM0484	TTCCTGACTATGCGGGCGTGAGCAAGGGCGAGGAG
PM0505	GTACCGAGCTCGGATCCACTAGTAACG
PM0506	TTCCCTATAGTGAGTCGTATTACAGCTGCT
PM0507	ACGACTCACTATAGGGAAAAAGCAAAAATGTGATCT
PM0508	GAGTTCTTCTCCTTTGCTCATAGCAGGTAAATTTCT
PM0509	AGCAAAGGAGAAGAACTCTTCACTGGAG
PM0510	TGGATCCGAGCTCGGTACTTAATGCGCCGCTACAGG
PM0511	GCGTGAATGTAAGCGTGAC
PM0525	TTTTATTACATTTGAATAAGAAGTAATACAAACCG
PM0526	ATCTAAGTTTTAATTACAAAATGGGATCGCATCACCATCAC
PM0527	TTTGTAATTAAAACTTAGATTAGATTGCTATTTTATTACATTTGAATAAG
PM0529	TTTGTATAGTTCATCCATGCCGAGAGTGATCCCGGC
PM0529	TTTGTATAGTTCATCCATGCCGAGAGTGATCCCGGC
PM0530	GCCGGGATCACTCTCGGCATGGATGAACTATACAAA
PM0530	GCCGGGATCACTCTCGGCATGGATGAACTATACAAA
PM0533	GTCTTATCAATCTCCTTATTTCTTAGCAGCATGCGCCGCTACAGGGCG
PM0533	GTCTTATCAATCTCCTTATTTCTTAGCAGCATGCGCCGCTACAGGGCG
PM0534	TAAGGAGATTGATAAGACGTACCGAGCTCGGATCCA
PM0534	TAAGGAGATTGATAAGACGTACCGAGCTCGGATCCA
PM0535	TATTCAAATGTAATAAAAGATTACGCCAAGCTTTAATACG
PM0544	ACTGAGCAGCCTGCTGACCTGCAAATATATTCCTCCTTAAGGAGATTGATAAGACGTACC
PM0545	AGGTCAGCAGGCTGCTCAGTTTTTTCGCACTTACCGAGCTCGAATTCGT
PM0603	AATTCGAGCTCGGTAGACGACGACGACGACGACGACGACGACGACTCGACCTGCAGGCAT
PM0615	TTCGAGCTCGGTAGAAGAAGAAGAAGAAGAAGAAGAAGAAGAAGAAGAAGAAGAAGAAGAAGAAGAAGAAGAATCGACCTGCAGGCA
PM0616	TTCTTCTTCTTCTTCTACCGAGCTCGAATTCGTGG
PM0621	TTCGAGCTCGGTAGACGACGACGACGACGACGACGACGACGACGACGACGACGACGACGACGACGACGACGACTCGACCTGCAGGCA
PM0622	GTCGTCGTCGTCGTCTACCGAGCTCGAATTCGTGG
PM0656	AATTCGAGCTCGGTAAACAACAACAACAACAACAACAACAACAACTCGACCTGCAGGCAT
PM0658	TTCGAGCTCGGTAAACAACAACAACAACAACAACAACAACAACAACAACAACAACAACAACAACAACAACAACTCGACCTGCAGGCA
PM0659	GTTGTTGTTGTTGTTTACCGAGCTCGAATTCGTGG
PM0771	GGCCTAATACGACTCACTATAGGGAAAAAGC
PM0773	GTTATTGCTCAGCGGTTAAGAGTTTTCACTGCATACGACG
PM0941	GCTGTGAGCAAGGGCATGGATGATGATGATGATGATGATGATGATGATGCCAAAAACATAAAGAAAG
PM0942	GCTGTGAGCAAGGGCATGGAAGAAGAAGAAGAAGAAGAAGAAGAAGAAGCCAAAAACATAAAGAAAG
PM0947	GCTGTGAGCAAGGGCATGAAGAAGAAGAAGAAGAAGAAGAAGAAGAAGGCCAAAAACATAAAGAAAG
PM0950	GCTGTGAGCAAGGGCATGAACAACAACAACAACAACAACAACAACAACGCCAAAAACATAAAGAAAG
PM0951	GCTGTGAGCAAGGGCATGCCTCCTCCTCCTCCTCCTCCTCCTCCTCCTGCCAAAAACATAAAGAAAG
PM0955	GCTGTGAGCAAGGGCATGACTACTACTACTACTACTACTACTACTACTGCCAAAAACATAAAGAAAG
PM0957	GCTGTGAGCAAGGGCATGTGGTGGTGGTGGTGGTGGTGGTGGTGGTGGGCCAAAAACATAAAGAAAG
PM0959	CATGCCCTTGCTCACAGCAGGTAAATTTCTTAGGTTTTTCG
PY0009	ATGCAAAATAGTAGGTAGGAACAAGTCGACTCTAGGCAGATAAGGAAGATGCAGCTGAAGCTTCGTACGC
PY0010	GCAAAGCAAATAGGATGGTAAGTCGGTATTGTTGTTGAAGATGGGCTAGCATAGGCCACTAGTGGATCTG
PY0013	TTGCTATATTACTTGTTGACAGCGGAGTAACATGATAACGTCTTTTTAATGCAGCTGAAGCTTCGTACGC
PY0014	ATAAATGCACGTATATCTATACCCGTAGTATATATCATTTGTACCTCAGCATAGGCCACTAGTGGATCTG
PY0110	ATATTGTATCTGCATTGATAATACATTGGACAGAAATTATGCAGCTGAAGCTTCGTACGC
PY0111	GTAAAAATTTAAAGAACTATATTCGCAAAAGAATCTCAGCATAGGCCACTAGTGGATCTG
PY0173	CGAAAAAATAGTGGCTATACTTCTTTTCAAGAATTAGGATGCAGCTGAAGCTTCGTACGC
PY0174	ATGCTATTGTCAGTTACAGGTTAGAAATATATTTCCAACTATAGGCCACTAGTGGATCTG
PY0247	CAAAAGATCTGCACGCCTGTTGACAAGCTTCCAATAGCATGCAGCTGAAGCTTCGTACGC
PY0248	CTAAGAAAAATCCTAAAAATTTGAATATGAGATATTCCTCATAGGCCACTAGTGGATCTG
PY0282	CCTGTTGGGGACTCAAACTCCAGTCTCC
PY0283	CCCGTCGGGAGAGCGAACCCCGCTCTCC
PY0284	CCCGTTGGGGAATCGAACCCCGGTCTCC
PY0285	CTCCTCAGGGAATCGAACCCCAGTCTCC
PY0286	CCCGTCGGGGAATCGAACCCCGGTCTCC
PY0287	CCCGTCGGGGAATTGAACCCCGGTCTCC
PY0288	AACGACGGCCAGTGAATCCGTAATCATGGTTATTATTATGTAAAAGCAATTGTTCCAG
YI0005	GAAGACGCCAAAAACATAAAGAAAGGCCCGGC
YI0030	AGTCTGCTAACATGCGGTGACGTCGAGGAGAATCCTGGACCTGAAGACGCCAAAAACATA
YI0031	GTCACCGCATGTTAGCAGACTTCCTCTGCCCTCTCCGCTTCCTAAAACGACGGCCAGTGC
YI0070	GGAGAAAAAACTATAATGGAAGACGCCAAAAACATA
YI0071	GCTTTAATTTGCAAGCTACTTGCACACGAGCTCGAA
YI0072	AACACGTGTAATTCTAGAGCGGCCGCCTGCAGCTCG
YI0073	AGCTTGCAAATTAAAGCCTTCGAGCGTCCCAAAACC
YI0074	CCATCCAAAAAAAAAGTAACCTCGAGCAAGGATCCA
YI0075	GCTCTAGAATTACACGTGTTAATCGCACGTCGACAT
YI0076	TACTTTTTTTTTGGATGGACGCAAAGAAGTTTAATA
YI0077	CATTATAGTTTTTTCTCCTTGACGTTAAAGTATAGA
YI0104	GCAGCTGATAAGGCAAAAGCACTGGCCGTCGTTTTAGG
YI0105	CATTTTGTAATTAAAACTTAGATTAGATTGCTATACTT
YI0106	AGTTTTAATTACAAAATGGTGAGCAAGGGCGAGGAG
YI0107	CTTCTGTGCGGCCGCCAAGCTTGCATGCCTGCAGGT
YI0108	GCGGCCGCACAGAAGCAAGCTGAA
YI0109	TTTTGCCTTATCAGCTGCAGCCTT
YI0123	CCGGGATCACTCTCGGCGACGACGACGACGACGACGACGACGACGACTCGACCTGCAGGC
YI0124	GCCACAAGTTCAGCGTGGACGACGACGACGACGACGACGACGACGACTCGACCTGCAGGC
YI0125	TCCTGGTCGAGCTGGACGACGACGACGACGACGACGACGACGACGACTCGACCTGCAGGC
YI0126	GCGAGGAGCTGTTCACCGACGACGACGACGACGACGACGACGACGACTCGACCTGCAGGC
YI0127	AAATGGTGAGCAAGGGCGACGACGACGACGACGACGACGACGACGACTCGACCTGCAGGC
YI0128	CCGGGATCACTCTCGGCACGACGACGACGACGACGACGACGACGACGTCGACCTGCAGGC
YI0129	GCCACAAGTTCAGCGTGACGACGACGACGACGACGACGACGACGACGTCGACCTGCAGGC
YI0130	TCCTGGTCGAGCTGGACACGACGACGACGACGACGACGACGACGACGTCGACCTGCAGGC
YI0131	GCGAGGAGCTGTTCACCACGACGACGACGACGACGACGACGACGACGTCGACCTGCAGGC
YI0132	AAATGGTGAGCAAGGGCACGACGACGACGACGACGACGACGACGACGTCGACCTGCAGGC
YI0138	GCCGAGAGTGATCCCGGCGGCGGTCACGAACTCCAG
YI0139	CACGCTGAACTTGTGGCCGTTTACGTCGCCGTCCAG
YI0140	GTCCAGCTCGACCAGGATGGGCACCACCCCGGTGAA
YI0141	GGTGAACAGCTCCTCGCCCTTGCTCACCATTTTGTA
YI0142	GCCCTTGCTCACCATTTTGTAATTAAAACTTAGATT
YI0160	CAACAACTCGACCTGCAGGCATGCAAGCTTGGCGGC
YI0161	CTGCAGGTCGAGTTGTTGTTGTTGTTGTTGTTGTTGTTGTTGCCGAGAGTGATCCCGGCG
YI0162	CTGCAGGTCGAGTTGTTGTTGTTGTTGTTGTTGTTGTTGTTCACGCTGAACTTGTGGCCG
YI0163	CTGCAGGTCGAGTTGTTGTTGTTGTTGTTGTTGTTGTTGTTGTCCAGCTCGACCAGGATG
YI0164	CTGCAGGTCGAGTTGTTGTTGTTGTTGTTGTTGTTGTTGTTGGTGAACAGCTCCTCGCCC
YI0165	CTGCAGGTCGAGTTGTTGTTGTTGTTGTTGTTGTTGTTGTTGCCCTTGCTCACCATTTTG
YI0166	AGAAGAATCGACCTGCAGGCATGCAAGCTTGGCGGC
YI0167	CTGCAGGTCGATTCTTCTTCTTCTTCTTCTTCTTCTTCTTCGCCGAGAGTGATCCCGGCG
YI0168	CTGCAGGTCGATTCTTCTTCTTCTTCTTCTTCTTCTTCTTCCACGCTGAACTTGTGGCCG
YI0169	CTGCAGGTCGATTCTTCTTCTTCTTCTTCTTCTTCTTCTTCGTCCAGCTCGACCAGGATG
YI0170	CTGCAGGTCGATTCTTCTTCTTCTTCTTCTTCTTCTTCTTCGGTGAACAGCTCCTCGCCC
YI0171	CTGCAGGTCGATTCTTCTTCTTCTTCTTCTTCTTCTTCTTCGCCCTTGCTCACCATTTTG
YI0172	ACAACAATCGACCTGCAGGCATGCAAGCTTGGCGGC
YI0173	CTGCAGGTCGATTGTTGTTGTTGTTGTTGTTGTTGTTGTTGGCCGAGAGTGATCCCGGCG
YI0174	CTGCAGGTCGATTGTTGTTGTTGTTGTTGTTGTTGTTGTTGCACGCTGAACTTGTGGCCG
YI0175	CTGCAGGTCGATTGTTGTTGTTGTTGTTGTTGTTGTTGTTGGTCCAGCTCGACCAGGATG
YI0176	CTGCAGGTCGATTGTTGTTGTTGTTGTTGTTGTTGTTGTTGGGTGAACAGCTCCTCGCCC
YI0177	CTGCAGGTCGATTGTTGTTGTTGTTGTTGTTGTTGTTGTTGGCCCTTGCTCACCATTTTG
YI0189	GTTTTAATTACAAAATGGATGACGATCACGAACAGTTGGTCGAAGAATCGACCTGCAGGC
YI0190	GTTTTAATTACAAAATGAATAACAATCACCAACAGTTGGTCCAACAATCGACCTGCAGGC
YI0191	GTTTTAATTACAAAATGGATTTTGAGGAAGATTACGATGCGGAGTTTTCGACCTGCAGGC
YI0192	GTTTTAATTACAAAATGAATTTTCAGCAAAATTACAATGCGCAGTTTTCGACCTGCAGGC
YI0193	GTTTTAATTACAAAATGTCTGATTTAGATGAGGATTTATTAGCCTTGTCGACCTGCAGGC
YI0194	GTTTTAATTACAAAATGTCTAATTTAAATCAGAATTTATTAGCCTTGTCGACCTGCAGGC
YI0195	GTTTTAATTACAAAATGGACGATGGACGGAAAAAAGAATTGCATGATTCGACCTGCAGGC
YI0196	GTTTTAATTACAAAATGAACAATGGACGGAAAAAACAATTGCATAATTCGACCTGCAGGC
YI0197	GTTTTAATTACAAAATGTCTGACGAAGAACACACCTTTGAAAATGCTTCGACCTGCAGGC
YI0198	GTTTTAATTACAAAATGTCTAACCAACAACACACCTTTCAAAATGCTTCGACCTGCAGGC
YI0199	GTTTTAATTACAAAATGGAAAAGGATGAGGAGGATGAAGAATCTGAATCGACCTGCAGGC
YI0200	GTTTTAATTACAAAATGCAAAAGAATCAGCAGAATCAACAATCTCAATCGACCTGCAGGC
YI0201	CATTTTGTAATTAAAACTTAGATTAGATTGCTATACTTTTATGAC
YI0208	AATTAAAACTTAGATTAGATTGCTATATATTTGTTGTAAAAAGTAGATAATTACTTCCTT
YI0209	CTAATCTAAGTTTTAATTACAAAATGTCCGGTAAATGGAGACTAGTGC
YI0210	CTAATCTAAGTTTTAATTACAAAATGGAAAAGATGACAGTTTCTTCG
YI0211	CTAATCTAAGTTTTAATTACAAAATGACGATTAAATTGATTGTCGGC
YI0221	TAGGGAGATTGATAAGACGTACCGAGCTCGGATCCACTAGTAACG
YI0222	GGTACGTCTTATCAATCTCCCTATGAAATGTACTGAGTCAGAGC
YI0223	GGTACGTCTTATCAATCTCCCTAATACAATTTCAAATCACCTG
YI0224	GGTACGTCTTATCAATCTCCCTATTGCGCTTTAAAGGCGTGC
YI0228	GGAGATTGATAAGACGTACCGAGCTCGGATCCACTAGTAACG
YI0229	AGCAGGTAAATTTCTTAGGTTTTTCGACTACCTAATCTG
YI0230	CTAAGAAATTTACCTGCTGTGAGCAAGGGCGAGGAGC
YI0233	TACGTCTTATCAATCTCCTTACAATTTGGACTTTCCG
YI0256	ACCACCATCGACCTGCAGGCATGCAAGCTTGGCGGC
YI0257	CTGCAGGTCGATGGTGGTGGTGGTGGTGGTGGTGGTGGTGGGCCGAGAGTGATCCCGGCG
YI0260	AAATGGTGAGCATCGGCGACGACGACGACGACGACGACGACGACGACTCGACCTGCAGGC
YI0261	GTCGTCGCCGATGCTCACCATTTTGTAATTAAAACTTAG
YI0266	GACGACGACGAAGACGCCAAAAACATAAAGAAAGGCCCGGC
YI0267	AACAACAACGAAGACGCCAAAAACATAAAGAAAGGCCCGGC
YI0268	TATGTTTTTGGCGTCTTCGTCGTCGTCGTCGTCGTCGTCGTCGTCGTCCATGCCGAGAGTGATCCCGGCG
YI0269	TTATGTTTTTGGCGTCTTCGTCGTCGTCGTCGTCGTCGTCGTCGTCGTCCATCACGCTGAACTTGTGGCC
YI0270	TTATGTTTTTGGCGTCTTCGTCGTCGTCGTCGTCGTCGTCGTCGTCGTCCATGCCCTTGCTCACAGCAGG
YI0271	TATGTTTTTGGCGTCTTCGTTGTTGTTGTTGTTGTTGTTGTTGTTGTTCATGCCGAGAGTGATCCCGGCG
YI0272	TTATGTTTTTGGCGTCTTCGTTGTTGTTGTTGTTGTTGTTGTTGTTGTTCATCACGCTGAACTTGTGGCC
YI0273	TTATGTTTTTGGCGTCTTCGTTGTTGTTGTTGTTGTTGTTGTTGTTGTTCATGCCCTTGCTCACAGCAGG
YI0274	AAATGGTGAGCATCGGCAACAACAACAACAACAACAACAACAACAACTCGACCTGCAGGC
YI0275	GTTGTTGCCGATGCTCACCATTTTGTAATTAAAACTTAG
YI0322	AATCTAAGTTTTAATTACAAAATGACTGCGTTGCATAGTGTGTCCAAAACGCCC
YI0324	AATCTAAGTTTTAATTACAAAATGGACGAGGTTGACGATATTCTAATTAACAACCAG
YI0329	AATCTAAGTTTTAATTACAAAATGGTTGCGCCTACTGCTTTGAAAAAGGCTAC
YI0330	AATCTAAGTTTTAATTACAAAATGCAATTCGCTGGGAAGAAAACTGATCAAGTGACC
YI0334	CAAGCTTGCATGCCTGCAGGTCGATCCTCTGCCGTCTCGCTCATCACCGTCC
YI0336	CAAGCTTGCATGCCTGCAGGTCGAACTCAGCATCTCTTCGTCATCCTCCTCG
YI0341	CAAGCTTGCATGCCTGCAGGTCGATAACAGAACGTCGTCATCATCGTCCTCATCG
YI0342	CAAGCTTGCATGCCTGCAGGTCGATTGTTGTAGTTCTTCTTCTTCTTCTTCTTCTTC
YI0346	CTTGCATGCCTGCAGGTCGATCCTCTGCCGTTTCGCTGATTACCGTTCTGCTGCTGTTGCTTGATCGCGG
YI0348	CTTGCATGCCTGCAGGTCGAACTCAGCATCTGTTGGTTATTCTGCTGGTTATTCACCACCTGGTTGTTAA
YI0353	CTTGCATGCCTGCAGGTCGATAACAGAACGTTGTTATTATTGTTCTGATTGATGCTTTGGGTATTATTTA
YI0354	CTTGCATGCCTGCAGGTCGATTGTTGTAGTTGTTGTTGTTGTTGTTGTTGTTGTTGAAAGCCCGGATTAG
YI0356	TCGACCTGCAGGCATGCAAGCTTGGCGGCCGCACAGAAGCAAGCTG
YI0363	CCTAAGAAATTTACCTGCTATGACTGCGTTGCATAGTGTGTC
YI0365	CCTAAGAAATTTACCTGCTATGGACGAGGTTGACGATATTCT
YI0370	CCTAAGAAATTTACCTGCTATGGTTGCGCCTACTGCTTTGAA
YI0371	CCTAAGAAATTTACCTGCTATGCAATTCGCTGGGAAGAAAAC
YI0374	TCTTTATGTTTTTGGCGTCTTCTCCTCTGCCGTCTCGCTCAT
YI0376	TCTTTATGTTTTTGGCGTCTTCACTCAGCATCTCTTCGTCAT
YI0381	TCTTTATGTTTTTGGCGTCTTCTAACAGAACGTCGTCATCAT
YI0382	TCTTTATGTTTTTGGCGTCTTCTTGTTGTAGTTCTTCTTCTT
YI0385	TCTTTATGTTTTTGGCGTCTTCTCCTCTGCCGTTTCGCTGAT
YI0387	TCTTTATGTTTTTGGCGTCTTCACTCAGCATCTGTTGGTTAT
YI0392	TCTTTATGTTTTTGGCGTCTTCTAACAGAACGTTGTTATTAT
YI0393	TCTTTATGTTTTTGGCGTCTTCTTGTTGTAGTTGTTGTTGTT
YI0417	AAGAAATTTACCTGCTATGGAAAAGGATGAGGAGGATGAAGAATCTGAAGAAGACGCCAAAAACATAAAG
YI0418	AAGAAATTTACCTGCTATGGATGACGATCACGAACAGTTGGTCGAAGAAGAAGACGCCAAAAACATAAAG
YI0419	AAGAAATTTACCTGCTATGGATTTTGAGGAAGATTACGATGCGGAGTTTGAAGACGCCAAAAACATAAAG
YI0420	AAGAAATTTACCTGCTATGTCTGATTTAGATGAGGATTTATTAGCCTTGGAAGACGCCAAAAACATAAAG
YI0421	AAGAAATTTACCTGCTATGTCTGACGAAGAACACACCTTTGAAAATGCTGAAGACGCCAAAAACATAAAG
YI0422	AAGAAATTTACCTGCTATGGACGATGGACGGAAAAAAGAATTGCATGATGAAGACGCCAAAAACATAAAG
YI0423	AAGAAATTTACCTGCTATGCAAAAGAATCAGCAGAATCAACAATCTCAAGAAGACGCCAAAAACATAAAG
YI0424	AAGAAATTTACCTGCTATGAATAACAATCACCAACAGTTGGTCCAACAAGAAGACGCCAAAAACATAAAG
YI0425	AAGAAATTTACCTGCTATGAATTTTCAGCAAAATTACAATGCGCAGTTTGAAGACGCCAAAAACATAAAG
YI0426	AAGAAATTTACCTGCTATGTCTAATTTAAATCAGAATTTATTAGCCTTGGAAGACGCCAAAAACATAAAG
YI0427	AAGAAATTTACCTGCTATGTCTAACCAACAACACACCTTTCAAAATGCTGAAGACGCCAAAAACATAAAG
YI0428	AAGAAATTTACCTGCTATGAACAATGGACGGAAAAAACAATTGCATAATGAAGACGCCAAAAACATAAAG
