# Supplementary material for: Nascent peptide-induced translation discontinuation in eukaryotes impacts biased amino acid usage in proteomes
Source: Nat Commun. 2022 Dec 2;13:7451. doi: 10.1038/s41467-022-35156-x (PMC9718836; doi:10.1038/s41467-022-35156-x)
Supplement: Supplementary file 8 — Supplementary Data 5 [file 41467_2022_35156_MOESM8_ESM.xlsx]

## Sheet: Supplementary_Data_5
Supplementary Data 5. Settings of Proteome Discoverer 2.4.
Processing Workflow:
Node	Parameter	Values
Spectrum Files	(No parameters)
Spectrum Selector	1. General Settings
	Precursor Selection	Use MS1 Precursor
	Use Isotope Pattern in Precursor Reevaluation	TRUE
	Provide Profile Spectra	Automatic
	2. Spectrum Properties Filter
	Lower RT Limit	0
	Upper RT Limit	0
	First Scan	0
	Last Scan	0
	Lowest Charge State	0
	Highest Charge State	0
	Min. Precursor Mass	350 Da
	Max. Precursor Mass	5000 Da
	Total Intensity Threshold	0
	Minimum Peak Count	1
	3. Scan Event Filters
	MS Order	Is Not MS1
	Min. Collision Energy	0
	Max. Collision Energy	1000
	Scan Type	Is Full
	4. Peak Filters
	S/N Threshold (FT-only)	1.5
	5. Replacements for Unrecognized Properties
	Unrecognized Charge Replacements	Automatic
	Unrecognized Mass Analyzer Replacements	ITMS
	Unrecognized MS Order Replacements	MS2
	Unrecognized Activation Type Replacements	CID
	Unrecognized Polarity Replacements	+
	Unrecognized MS Resolution@200 Replacements	60000
	Unrecognized MSn Resolution@200 Replacements	30000
	6. Precursor Pattern Extraction
	Precursor Clipping Range Before	2.5 Da
	Precursor Clipping Range After	5.5 Da
Sequest HT	1. Input Data
	Protein Database	PD_Contaminants_2015_5 (bundled in Proteome Discoverer) All S. cerevisiae ORFs (from Saccharomyces Genome database, downloaded on Dec. 24, 2019)
	Enzyme	Trypsin (Semi)
	Max. Missed Cleavage Sites	2
	Min. Peptide Length	6
	Max. Peptide Length	100
	Max. Number of Peptides Reported	10
	2. Tolerances
	Precursor Mass Tolerance	10 ppm
	Fragment Mass Tolerance	0.02 Da
	Use Average Precursor Mass	FALSE
	Use Average Fragment Mass	FALSE
	3. Spectrum Matching
	Use Neutral Loss a Ions	TRUE
	Use Neutral Loss b Ions	TRUE
	Use Neutral Loss y Ions	TRUE
	Use Flanking Ions	TRUE
	Weight of a Ions	0
	Weight of b Ions	1
	Weight of c Ions	0
	Weight of x Ions	0
	Weight of y Ions	1
	Weight of z Ions	0
	4. Dynamic Modifications
	Max. Equal Modifications Per Peptide	3
	Max. Dynamic Modifications Per Peptide	4
	Dynamic Modification	Oxidation / +15.995 Da (M) Deamidated / +0.984 Da (N, Q)
	5. Dynamic Modifications (peptide terminus)
	C-Terminal Modification	Tris in Cterm / +103.063 Da (C-Terminus)
	6. Dynamic Modifications (protein terminus)
	N-Terminal Modification	Acetyl / +42.011 Da (N-Terminus)
	7. Static Modifications
	Static Modification	Carbamidomethyl / +57.021 Da (C)
Percolator	1. Target/Decoy Strategy
	Target/Decoy Selection	Concatenated
	Validation based on	q-Value
	2. Input Data
	Maximum Delta Cn	0.05
	Maximum Rank	0
	3. FDR Targets
	Target FDR (Strict)	0.01
	Target FDR (Relaxed)	0.05
Minora Feature Detector	1. Peak & Feature Detection
	Min. Trace Length	5
	Max. deltaRT of Isotope Pattern Multiplets [min]	0.2
	2. Feature to ID Linking
	PSM Confidence At Least	High
Consensus Workflow:
Node	Parameter	Values
MSF Files	1. Storage Settings
	Spectra to Store	Identified or Quantified
	Feature Traces to Store	All
	2. Merging of Identified Peptide and Proteins
	Merge Mode	Do Not Merge
	3. FASTA Title Line Display
	Reported FASTA Title Lines	Best match
	Title Line Rule	standard
	4. PSM Filters
	Maximum Delta Cn	0.05
	Maximum Rank	0
	Maximum Delta Mass	0 ppm
PSM Grouper	1. Peptide Group Modifications
	Site Probability Threshold	75
Peptide Validator	1. General Validation Settings
	Validation Mode	Automatic (Control peptide level error rate if possible)
	Target FDR (Strict) for PSMs	0.01
	Target FDR (Relaxed) for PSMs	0.05
	Target FDR (Strict) for Peptides	0.01
	Target FDR (Relaxed) for Peptides	0.05
	2. Specific Validation Settings
	Validation Based on	q-Value
	Target/Decoy Selection for PSM Level FDR Calculation Based on Score	Automatic
	Reset Confidences for Nodes without Decoy Search (Fixed score thresholds)	False
Peptide and Protein Filter	1. Peptide Filters
	Peptide Confidence At Least	High
	Keep Lower Confident PSMs	True
	Minimum Peptide Length	6
	Remove Peptides Without Protein Reference	False
	2. Protein Filters
	Minimum Number of Peptide Sequences	1
	Count Only Rank 1 Peptides	False
	Count Peptides Only for Top Scored Protein	False
Protein Scorer	(No parameters)
Protein Grouping	1. Protein Grouping
	Apply strict parsimony principle	TRUE
Peptide in Protein Annotation	1. Flanking Residues
	Annotate Flanking Residues of the Peptide	True
	Number Flanking Residues in Connection Tables	1
	2. Modifications in Peptide
	Protein Modifications Reported	Only for Master Proteins
	3. Modifications in Protein
	Modification Sites Reported	All And Specific
	Minimum PSM Confidence	High
	Report Only PTMs	True
	4. Positions in Protein
	Protein Positions for Peptides	Only for Master Proteins
Protein FDR Validator	1. Confidence Thresholds
	Target FDR (Strict)	0.01
	Target FDR (Relaxed)	0.05
Protein Marker	1. Contaminant Database
	Protein Database	PD_Contaminants_2015_5
	5. Annotate Species
	As Species Map	False
	As Species Names	False
	6. Mark Additional Entities
	Annotation Groups	False
	Pathway Groups	False
	Modification Sites	True
	Peptide Isoform Groups	True
Feature Mapper	1. Chromatographic Alignment
	Perform RT Alignment	True
	Maximum RT Shift [min]	10
	Mass Tolerance	10 ppm
	Parameter Tuning	Coarse
	2. Feature Linking and Mapping
	RT Tolerance [min]	0
	Mass Tolerance	0 ppm
	Min. S/N Threshold	5
Precursor Ions Quantifier (only for quantification)	1. General Quantification Settings
	Peptides to Use	Unique + Razor
	Consider Protein Groups for Peptide Uniqueness	True
	Use Shared Quan Results	True
	Reject Quan Results with Missing Channels	False
	2. Precursor Quantification
	Precursor Abundance Based On	Intensity
	Min. # Replicate Features [%]	0
	3. Normalization and Scaling
	Normalization Mode	Total Peptide Amount
	Scaling Mode	None
	4. Exclude Peptides from Protein Quantification
	For Normalization	Use All Peptides
	For Protein Roll-Up	Use All Peptides
	For Pairwise Ratios	Exclude Modified
	5. Quan Rollup and Hypothesis Testing
	Protein Abundance Calculation	Summed Abundances
	N for Top N	3
	Protein Ratio Calculation	Protein Abundance Based
	Maximum Allowed Fold Change	1000
	Imputation Mode	None
	Hypothesis Test	ANOVA (Individual Proteins)
	6. Quan Ratio Distributions
	1st Fold Change Threshold	2
	2nd Fold Change Threshold	4
	3rd Fold Change Threshold	6
	4th Fold Change Threshold	8
	5th Fold Change Threshold	10
