# Supplementary material for: Nascent peptide-induced translation discontinuation in eukaryotes impacts biased amino acid usage in proteomes
Source: Nat Commun. 2022 Dec 2;13:7451. doi: 10.1038/s41467-022-35156-x (PMC9718836; doi:10.1038/s41467-022-35156-x)
Supplement: Supplementary file 10 — Source Data [file 41467_2022_35156_MOESM10_ESM.zip]

Archive with 4 entries (3 files):
- Source_data/
- Source_data/Gel_raw_image.pdf
- Source_data/MS_data_analysis.zip
- Source_data/Soruce_data.xlsx
