# Supplementary material for: Nascent peptide-induced translation discontinuation in eukaryotes impacts biased amino acid usage in proteomes
Source: Nat Commun. 2022 Dec 2;13:7451. doi: 10.1038/s41467-022-35156-x (PMC9718836; doi:10.1038/s41467-022-35156-x)
Supplement: Supplementary file 10 — Source Data [file 41467_2022_35156_MOESM10_ESM.zip › Source_data/Soruce_data.xlsx]

## Sheet: Figure 1
Figure 1B
10D/10N	5aa	10aa	20aa	30aa	FL
rep1	0.0860768	0.261577	0.433053	0.679366	0.870583
rep2	0.0910878	0.218562	0.421715	0.505235	0.805491
rep3	0.0912001	0.208792	0.600368	0.50898	0.933914
10E/10Q	1B_10E	10aa	20aa	30aa	FL
rep1	0.296047	0.299612	0.546983	0.478522	0.884027
rep2	0.340296	0.410256	0.505207	0.591851	1.23848
rep3	0.216488	0.327231	0.635282	0.684864	1.08158
Figure 1C
hel2∆	5aa	30aa	FL
rep1	0.0461684	0.548914	0.883067
rep2	0.0558464	0.541497	0.924979
rep3	0.0516103	0.565812	0.988289
nmd2∆	5aa	30aa	FL
rep1	0.0895686	0.705508	0.854938
rep2	0.0900613	0.643799	1.07107
rep3	0.0932394	0.696695	0.592475
hyp2ts	5aa	30aa	FL
rep1	0.193075	0.628462	1.05801
rep2	0.377253	0.631275	0.987348
rep3	0.233615	0.586643	0.931026
Figure 1F
	5aa	30aa	FL
rep1	0.0347283	0.675688	0.980001
rep2	0.0350243	0.69102	0.982058
rep3	0.0234972	0.693404	0.982256

## Sheet: Figure 2
Figure 2A							Figure 2C
5aa-10D	Mg2+_+0	Mg2+_+1.5	Mg2+_+3				10D			10W
rep1	0.040717	0.279034	0.347047				Mg10	Mg1	Mg0.1	Mg10	Mg1	Mg0.1
rep2	0.0681432	0.160735	0.214691				0.00331012	0.00295321	0.00312911	0.00323658	0.00292079	0.00326749
rep3	0.0242777	0.208392	0.323635				0.00331878	0.00296079	0.00313791	0.00324512	0.00292905	0.0032766
							0.00332876	0.00296964	0.00314799	0.00325491	0.00293845	0.00328567
Figure 2E							0.00333581	0.00297718	0.00315664	0.00326329	0.00294634	0.00329475
10D	0 min	30 min	60 min	120 min	180 min		0.00334555	0.00298586	0.00316521	0.00327288	0.00295545	0.00330538
rep1	1	0.993043	0.985299	0.977081	0.969162		0.0033538	0.00299329	0.00317379	0.00328106	0.00296188	0.00331449
rep2	1	0.987992	0.98063	0.970429	0.965413		0.0033633	0.00300058	0.00318375	0.00329042	0.00296962	0.00332361
rep3	1	0.991663	0.981876	0.969234	0.962278		0.00337147	0.00300783	0.00319221	0.00329715	0.0029785	0.00333428
							0.00337945	0.00301494	0.0032006	0.00330517	0.00298601	0.00334183
10D	0 min	30 min	60 min	120 min	180 min		0.00338734	0.00302312	0.00321034	0.00331445	0.00299464	0.00335243
rep1	1	0.967911	0.965687	0.921788	0.903539		0.00339523	0.00303006	0.00321719	0.00332231	0.00300193	0.00336138
rep2	1	0.966502	0.951853	0.905032	0.889076		0.00340432	0.00303795	0.00322663	0.0033314	0.00300907	0.00337177
rep3	1	0.979369	0.940927	0.917181	0.904026		0.00341205	0.00304446	0.00323464	0.00333903	0.00301617	0.00338057
							0.00341966	0.00304972	0.00324239	0.0033454	0.00302309	0.0033892
10P	0 min	30 min	60 min	120 min	180 min		0.0034284	0.00305694	0.0032513	0.00335417	0.00303097	0.00339908
rep1	1	0.837723	0.711025	0.572485	0.457879		0.00343456	0.00306288	0.00325883	0.00336156	0.00303755	0.00340607
rep2	1	0.82869	0.720039	0.562327	0.439733		0.00344297	0.00306967	0.00326617	0.0033701	0.00304518	0.00341558
rep3	1	0.817943	0.696147	0.531771	0.272868		0.00345006	0.00307536	0.00327336	0.00337729	0.00305161	0.00342358
							0.0034571	0.0030808	0.00328048	0.00338437	0.00305682	0.00343137
10W	0 min	30 min	60 min	120 min	180 min		0.00346503	0.0030861	0.00328853	0.00339133	0.00306399	0.00344025
rep1	1	0.593155	0.369851	0.19396	0.106607		0.00347168	0.00309136	0.00329538	0.00339821	0.00306998	0.00344764
rep2	1	0.581522	0.357223	0.164952	0.103306		0.00347828	0.00309727	0.00330309	0.00340608	0.00307675	0.00345484
rep3	1	0.576246	0.336626	0.155774	0.0790959		0.00348476	0.00310225	0.00330965	0.00341265	0.0030824	0.00346175
							0.00349108	0.00310701	0.003315	0.0034202	0.00308798	0.00346851
							0.00349829	0.00311252	0.00332227	0.00342641	0.00309333	0.00347614
							0.00350428	0.00311636	0.00332837	0.00343258	0.00309854	0.00348246
							0.00351113	0.00312155	0.0033353	0.0034386	0.00310441	0.00348953
							0.00351681	0.00312586	0.00334107	0.00344438	0.00310932	0.00349529
							0.0035224	0.00313076	0.00334762	0.00345115	0.00311486	0.00350101
							0.00352784	0.00313475	0.00335219	0.00345673	0.00311944	0.00350652
							0.00353315	0.00313859	0.00335751	0.00346212	0.00312386	0.00351188
							0.00353923	0.00314232	0.00336354	0.00346833	0.0031281	0.00351799
							0.0035443	0.00314588	0.00336848	0.00347258	0.00313227	0.00352303
							0.0035499	0.00314986	0.0033741	0.00347832	0.00313695	0.00352875
							0.00355384	0.00315295	0.00337866	0.00348308	0.00314082	0.00353278
							0.00355843	0.00315587	0.0033823	0.00348756	0.0031445	0.0035375
							0.00356367	0.00315911	0.0033872	0.00349256	0.00314863	0.00354286
							0.00356793	0.00316167	0.00339113	0.00349661	0.00315145	0.00354733
							0.00357276	0.00316408	0.00339555	0.00350046	0.00315525	0.00355233
							0.00357679	0.00316629	0.00339907	0.00350404	0.00315833	0.00355649
							0.00358061	0.00316832	0.00340244	0.00350738	0.00316131	0.00355989
							0.00358432	0.00317056	0.00340559	0.00351096	0.00316454	0.00356432
							0.00358786	0.00317226	0.00340847	0.00351375	0.00316722	0.00356804
							0.00359177	0.00317411	0.00341154	0.00351678	0.00316975	0.00357216
							0.00359491	0.00317532	0.00341394	0.00351879	0.00317217	0.00357551
							0.00359841	0.00317682	0.00341645	0.00352134	0.0031744	0.00357863
							0.00360123	0.00317799	0.00341836	0.00352331	0.00317693	0.00358159
							0.00360348	0.00317902	0.00342012	0.00352512	0.00317893	0.00358431
							0.00360638	0.00318005	0.00342158	0.00352697	0.00318109	0.00358731
							0.00360867	0.00318076	0.00342282	0.00352838	0.00318254	0.00358966
							0.00361109	0.00318137	0.00342398	0.00352984	0.0031844	0.00359218
							0.00361294	0.00318183	0.00342461	0.00353078	0.00318578	0.00359418
							0.00361463	0.00318218	0.00342506	0.00353168	0.00318704	0.0035959
							0.00361608	0.0031824	0.00342532	0.00353263	0.00318834	0.00359742
							0.00361733	0.00318243	0.00342521	0.0035333	0.00318923	0.00359874
							0.00361846	0.00318218	0.00342473	0.00353385	0.00318998	0.00360002
							0.00361914	0.00318179	0.00342401	0.00353416	0.00319046	0.00360082
							0.00361958	0.00318133	0.00342304	0.00353424	0.00319083	0.00360138
							0.00361982	0.00318044	0.00342143	0.0035342	0.00319098	0.00360174
							0.00361978	0.00317948	0.00341974	0.00353393	0.00319091	0.00360174
							0.00361946	0.0031781	0.00341742	0.00353338	0.00319057	0.00360158
							0.0036189	0.00317667	0.00341551	0.00353263	0.00319016	0.00360102
							0.00361801	0.00317504	0.00341289	0.00353137	0.00318964	0.00360026
							0.00361668	0.00317319	0.00340948	0.00353039	0.0031886	0.00359906
							0.00361528	0.00317105	0.0034063	0.00352893	0.0031876	0.0035977
							0.0036135	0.00316832	0.00340222	0.00352681	0.00318604	0.0035961
							0.00361149	0.00316579	0.00339855	0.00352476	0.00318455	0.00359414
							0.00360871	0.00316245	0.00339462	0.00352201	0.00318258	0.00359158
							0.00360606	0.00315939	0.0033905	0.00351934	0.00318102	0.00358915
							0.00360308	0.00315658	0.00338623	0.00351635	0.00317905	0.00358639
							0.00359925	0.00315235	0.00338084	0.00351308	0.00317644	0.00358279
							0.00359567	0.0031484	0.00337586	0.00350947	0.00317399	0.00357999
							0.00359507	0.00314769	0.00337499	0.00350884	0.00317354	0.00357943
							0.00359189	0.0031435	0.00336968	0.00350483	0.00317086	0.00357579
							0.00358766	0.00313887	0.00336485	0.00350038	0.00316778	0.00357184
							0.00358311	0.00313396	0.0033587	0.00349566	0.00316503	0.00356756
							0.00357755	0.00312895	0.00335125	0.00348984	0.00316112	0.00356236
							0.00357248	0.00312358	0.00334459	0.00348552	0.00315752	0.00355765
							0.00356616	0.003117	0.00333635	0.00347911	0.00315309	0.00355273
							0.00356125	0.00311096	0.00332893	0.00347321	0.00314893	0.00354741
							0.00355501	0.00310463	0.00332245	0.00346711	0.00314443	0.00354186
							0.00354732	0.0030968	0.00331306	0.00345964	0.00313967	0.00353494
							0.00354024	0.00308969	0.00330463	0.00345284	0.00313468	0.00352863
							0.0035315	0.00308226	0.00329437	0.00344584	0.00312844	0.00352087
							0.00352361	0.00307447	0.00328523	0.00343852	0.00312278	0.00351388
							0.00351536	0.00306505	0.00327403	0.00342963	0.00311683	0.00350772
							0.0035067	0.00305662	0.00326419	0.00342173	0.00310955	0.00349869
							0.00349776	0.00304787	0.00325561	0.00341355	0.00310296	0.00349057
							0.00348685	0.00303735	0.00324325	0.00340356	0.00309616	0.0034805
							0.00347699	0.00302952	0.00323221	0.00339625	0.00308902	0.00347147
							0.00346503	0.00301839	0.00321887	0.00338559	0.00308032	0.00346047
							0.00345424	0.00300861	0.00320689	0.00337615	0.00307247	0.0034522
							0.00344503	0.00299869	0.00319461	0.00336636	0.0030644	0.00344193
							0.0034315	0.00298685	0.00318191	0.0033544	0.00305462	0.00342933
							0.00341942	0.00297643	0.00316877	0.00334379	0.00304733	0.00341806
							0.00340481	0.00296569	0.00315289	0.00333093	0.0030367	0.00340431
							0.0033918	0.00295453	0.00313881	0.00332137	0.00302729	0.003392
							0.0033782	0.00294286	0.00312432	0.00330977	0.00301755	0.00337945
							0.00336423	0.00292853	0.00310709	0.00329573	0.00300569	0.00336634
							0.00334974	0.00291545	0.00309455	0.00328322	0.00299524	0.00335275
							0.0033323	0.00289941	0.00307668	0.00326824	0.00298442	0.00333632
							0.00331688	0.00288735	0.00306107	0.00325495	0.0029733	0.00332181
							0.00330102	0.00287238	0.00304508	0.00324123	0.00296184	0.00330674
							0.00328198	0.00285435	0.00302587	0.00322707	0.00294827	0.00328867
							0.00326821	0.00283881	0.00300905	0.00321228	0.00293633	0.00327532
							0.00324845	0.00282061	0.00299171	0.00319415	0.00292217	0.00325609
							0.00323105	0.00280517	0.00297393	0.00317787	0.00290982	0.00323906
							0.00321036	0.00278757	0.00295262	0.00315793	0.00289725	0.00321864
							0.00319221	0.00277527	0.00293382	0.00314307	0.00288461	0.00320073
							0.00317381	0.00276087	0.00291476	0.00312486	0.00287185	0.00318242
							0.00315179	0.00274462	0.00289195	0.00310292	0.00285679	0.00316368
							0.00313576	0.00273103	0.00287207	0.00308376	0.00284367	0.00314453
							0.00311282	0.00271553	0.00285207	0.00306107	0.00282816	0.00312174
							0.00309261	0.00270233	0.00283166	0.00304161	0.00281678	0.0031018
							0.00307212	0.00269127	0.00281114	0.00302214	0.00280302	0.00308177
							0.00304764	0.00267577	0.00278684	0.00300291	0.00278648	0.00305791
							0.00302626	0.00266212	0.00276587	0.00298368	0.00277201	0.00304064
							0.00300452	0.00264594	0.00274115	0.00296134	0.00275476	0.0030161
							0.0029825	0.0026316	0.00272336	0.00294219	0.00273966	0.00299471
							0.00296012	0.00261681	0.00270183	0.00292292	0.00272679	0.00297289
							0.00293391	0.00260184	0.00267682	0.00290031	0.00270861	0.00294734
							0.00291113	0.00258637	0.0026551	0.00288419	0.00269273	0.00292496
							0.00288431	0.00256774	0.00262959	0.00286106	0.00267388	0.00290237
							0.00286503	0.00255142	0.00260754	0.00284077	0.00265744	0.00287943
							0.00283782	0.00253186	0.00258526	0.00281666	0.00264074	0.00285609
							0.00281459	0.00251468	0.00256286	0.00279551	0.00262375	0.00282835
							0.00279116	0.0024974	0.00254028	0.00277427	0.00260672	0.0028044
							0.00276362	0.00247976	0.00251365	0.00275264	0.00258649	0.00277582
							0.00273995	0.00246188	0.00249062	0.00273078	0.00256886	0.00275096
							0.00271624	0.00244068	0.00246355	0.00270506	0.002548	0.00272578
							0.0026924	0.00242226	0.00243996	0.0026828	0.00252989	0.00270019
							0.00266873	0.00240356	0.00242045	0.00266031	0.00251178	0.00267465
							0.00264092	0.00238165	0.00239274	0.00263423	0.00249338	0.00264439
							0.00261704	0.00236572	0.00236888	0.00261166	0.00247482	0.00261825
							0.0025891	0.00234317	0.00234087	0.00258905	0.00245296	0.00258755
							0.00256511	0.00232372	0.00231672	0.00256647	0.00243396	0.00256537
							0.00254498	0.00230406	0.00229237	0.00254378	0.00241503	0.00253902
							0.00251708	0.00228077	0.0022683	0.00251759	0.00239279	0.00250804
							0.00249301	0.00226092	0.00224414	0.00249518	0.00237673	0.0024815
							0.00246491	0.00224097	0.00221598	0.00246906	0.00235415	0.0024506
							0.00244083	0.00222088	0.00219183	0.00245042	0.00233467	0.00242422
							0.00241676	0.00220065	0.00216786	0.00242431	0.00231496	0.00239796
							0.00239252	0.002177	0.00213989	0.00240182	0.00229205	0.00237206
							0.00236853	0.00215659	0.00212026	0.00237952	0.00227231	0.00234612
							0.00234039	0.00213301	0.00209278	0.00235333	0.00224918	0.0023161
							0.00231611	0.00211609	0.00206933	0.00233083	0.00223259	0.00229055
							0.00228777	0.00209233	0.00204215	0.00230826	0.00220909	0.00226085
							0.00226334	0.00207199	0.00201904	0.00228573	0.00218905	0.00223595
							0.00224313	0.00205169	0.00199627	0.00226308	0.00216878	0.00221528
							0.00221466	0.00202786	0.00197347	0.00223689	0.00214517	0.00218666
							0.00219027	0.00200763	0.00195081	0.00221439	0.00212487	0.00216244
							0.00216177	0.00198387	0.00192464	0.00218808	0.00210456	0.00213454
							0.00213725	0.00196695	0.00190217	0.00216932	0.00208419	0.00211068
							0.00211305	0.00194661	0.00188007	0.00214687	0.00206407	0.00208729
							0.00208479	0.00192299	0.00185427	0.00212072	0.00204053	0.00206403
							0.0020647	0.00190269	0.00183236	0.00209866	0.00202045	0.00204092
							0.00203673	0.00187933	0.00181057	0.00207282	0.00199713	0.00201414
							0.00201289	0.00185931	0.00178892	0.00205091	0.00198051	0.00199132
							0.0019891	0.00184273	0.00176724	0.00202917	0.00196054	0.00196845
							0.00196168	0.00181962	0.00174238	0.0020075	0.00193771	0.00194223
							0.00193821	0.00179988	0.00172111	0.00198618	0.00191823	0.00192348
							0.00193431	0.00179651	0.00171759	0.00198265	0.00191499	0.00191977
							0.00191486	0.00177688	0.00169647	0.00196145	0.00189558	0.00189738
							0.00189152	0.00175735	0.00167879	0.00194029	0.00187617	0.00187492
							0.00186426	0.00173463	0.00165407	0.00191583	0.00186014	0.00185249
							0.00184135	0.00171859	0.00163333	0.00189511	0.00183787	0.00182639
							0.00181849	0.00169939	0.00161273	0.00187816	0.00181927	0.00180441
							0.00179196	0.00167717	0.00158873	0.00185452	0.0017976	0.0017787
							0.00177312	0.00165807	0.00156828	0.00183447	0.00177915	0.00176036
							0.00174703	0.00163616	0.00154795	0.00181122	0.00175788	0.00173477
							0.00172469	0.00161746	0.0015278	0.00179144	0.00173973	0.00171275
							0.00170275	0.00159897	0.0015078	0.00177178	0.00172497	0.00169108
							0.0016773	0.00158051	0.00148447	0.00175243	0.00170433	0.00166574
							0.00165577	0.0015622	0.00146463	0.0017332	0.00168682	0.0016442
							0.00163455	0.00154129	0.00144171	0.0017111	0.00166674	0.00162277
							0.00161353	0.00152347	0.00142223	0.0016923	0.00164967	0.00160134
							0.00159272	0.00150587	0.00140606	0.00167374	0.00163294	0.00158036
							0.00156893	0.00148567	0.00138381	0.00165262	0.00161646	0.00155594
							0.0015488	0.00147138	0.00136494	0.00163473	0.00160014	0.00153515
							0.00152561	0.00145154	0.00134311	0.00161715	0.00158151	0.00151117
							0.00150605	0.001435	0.00132465	0.00159981	0.00156578	0.00149422
							0.00148986	0.00141854	0.00130637	0.00157991	0.00155024	0.00147395
							0.00146776	0.00139958	0.00128825	0.00156296	0.00153265	0.00145077
							0.00144908	0.00138362	0.00127053	0.00154648	0.00152019	0.00143102
							0.00142762	0.00136786	0.00125001	0.00152741	0.00150316	0.00140832
							0.00140963	0.00135246	0.00123267	0.00151396	0.00148884	0.00138917
							0.00138898	0.00133483	0.00121275	0.00149544	0.00147241	0.0013701
							0.00137436	0.00132	0.0011959	0.00147975	0.00145872	0.00135152
							0.00135737	0.00130545	0.00118219	0.00146425	0.0014453	0.00133313
							0.00133777	0.00128874	0.00116324	0.00144667	0.0014321	0.0013119
							0.0013213	0.00127697	0.00114725	0.00143169	0.00141916	0.00129403
							0.00130246	0.001261	0.00112898	0.00141694	0.00140443	0.00127361
							0.0012866	0.00124749	0.00111355	0.00140243	0.00139205	0.00125626
							0.00127372	0.0012343	0.00109857	0.00138816	0.00138011	0.00124223
							0.00125596	0.00121929	0.00108378	0.00137168	0.00136635	0.00122288
							0.00124111	0.00120674	0.00106936	0.00135796	0.0013549	0.00120661
							0.00122408	0.00119241	0.00105289	0.00134215	0.00134371	0.00118807
							0.00120987	0.00118249	0.00103911	0.0013311	0.00133277	0.00117252
							0.00119582	0.00117079	0.00102559	0.00131792	0.00132206	0.00115721
							0.00118221	0.00115756	0.00101046	0.00130294	0.00130998	0.00114246
							0.00116885	0.00114657	0.000997725	0.00129028	0.00129983	0.00112803
							0.00115371	0.00113423	0.000985442	0.00127588	0.0012883	0.0011116
							0.00114107	0.00112388	0.000973459	0.00126369	0.00128027	0.00109797
							0.00112654	0.00111396	0.000959903	0.00124969	0.0012709	0.0010847
							0.00111454	0.00110436	0.000948818	0.00123982	0.00126026	0.00106959
							0.00110278	0.00109508	0.000938033	0.00122822	0.00125145	0.0010592
							0.00109127	0.0010847	0.0009259	0.00121489	0.00124137	0.00104501
							0.00108008	0.00107609	0.000917587	0.00120372	0.00123293	0.00103337
							0.0010674	0.00106642	0.000906502	0.0011909	0.00122471	0.00102018
							0.00105677	0.00105984	0.000897327	0.00118013	0.00121672	0.00100927
							0.0010465	0.00105223	0.000888639	0.00117132	0.00120895	0.000998917
							0.00103487	0.00104369	0.00087894	0.00115924	0.00120002	0.000987325
							0.00102682	0.00103669	0.000871076	0.00114898	0.00119266	0.00097929
							0.00101583	0.00102887	0.000863624	0.00113738	0.00118429	0.000968498
							0.00100665	0.00102243	0.000856472	0.00112763	0.0011773	0.000959544
							0.00099767	0.00101734	0.000849619	0.00111799	0.00117161	0.000951069
							0.000987606	0.00101045	0.000842204	0.00110847	0.0011638	0.000941596
							0.000979151	0.00100476	0.000836212	0.00109911	0.00115722	0.000933761
							0.000970939	0.000998498	0.000829696	0.0010883	0.00114978	0.000926326
							0.000962928	0.000993413	0.000825277	0.00107937	0.00114354	0.000919291
							0.000955077	0.000988576	0.000820297	0.00106899	0.00113736	0.000912536
							0.00094614	0.000983207	0.000814904	0.00106022	0.00113134	0.000905141
							0.000938692	0.00097958	0.000810635	0.00105302	0.00112535	0.000899145
							0.000930238	0.000974637	0.000805992	0.00104304	0.00111858	0.000892549
							0.000923072	0.000970654	0.000802359	0.00103454	0.00111286	0.000888073
							0.000916108	0.000966244	0.000798465	0.00102491	0.00110631	0.000882077
							0.000909224	0.000962688	0.000795918	0.00101669	0.00110085	0.00087736
							0.000902581	0.000959239	0.00079311	0.00100867	0.00109631	0.000872843
							0.000895053	0.000955932	0.000790151	0.00100072	0.0010901	0.000867886
							0.000888813	0.000952767	0.000787829	0.000992817	0.00108475	0.000863889
							0.000881687	0.000949247	0.000785433	0.000983811	0.00107861	0.000860172
							0.000876735	0.000946366	0.000783673	0.000976143	0.0010734	0.000856614
							0.000870938	0.000943593	0.000782325	0.000968632	0.00106827	0.000853256
							0.000864457	0.000940463	0.000780639	0.000959941	0.00106318	0.000849539
							0.000858982	0.000937867	0.000779329	0.000952508	0.00105808	0.000846501
							0.000852863	0.000935307	0.000777981	0.000945233	0.00105213	0.000843183
							0.00084775	0.000932818	0.000777044	0.000938115	0.00104708	0.000840505
							0.000843523	0.000930364	0.000776221	0.000930958	0.00104198	0.000838307
							0.000837887	0.000927555	0.000775472	0.00092266	0.00103614	0.000835429
							0.000833136	0.000925172	0.000774835	0.000915581	0.00103105	0.00083303
							0.000827701	0.000922363	0.000774236	0.000907401	0.00102599	0.000830352
							0.000823112	0.000920372	0.000773749	0.00090166	0.00102093	0.000828273
							0.000817758	0.000917705	0.000773337	0.000893519	0.00101588	0.000826155
							0.000814054	0.000915393	0.000773	0.000886598	0.00100989	0.000824076
							0.000809585	0.000913046	0.000772701	0.000879795	0.00100491	0.000822078
							0.000804392	0.000910308	0.000772476	0.000871851	0.000998958	0.000819799
							0.000799924	0.00090789	0.000772251	0.000865048	0.000994681	0.000817921
							0.00079469	0.000905436	0.000771952	0.0008573	0.000988657	0.000815722
							0.000790141	0.000903018	0.000771689	0.000851756	0.000983451	0.000813963
							0.000785551	0.000900529	0.000771465	0.000845149	0.000978208	0.000812524
							0.000780962	0.000897542	0.000771203	0.000837559	0.000972072	0.000810526
							0.000780197	0.000897115	0.000771165	0.000836458	0.00097118	0.000810246
							0.000776373	0.000894946	0.000771015	0.000830992	0.00096668	0.000808847
							0.000770737	0.000891675	0.000770603	0.000823323	0.00096114	0.000806688
							0.000765906	0.000889185	0.000770154	0.000816756	0.000955562	0.00080481
							0.000761155	0.00088634	0.000769742	0.000811329	0.000950207	0.000803131
							0.00075568	0.000882927	0.00076933	0.000803896	0.000943923	0.000801452
							0.000751695	0.000879904	0.000768918	0.000797525	0.000938531	0.000799773
							0.000746018	0.000876206	0.000768469	0.000790093	0.000932135	0.000797734
							0.000741187	0.000872863	0.000767907	0.000783761	0.000927524	0.000795976
							0.000736276	0.000869485	0.000767271	0.000776407	0.000921872	0.000794177
							0.000730398	0.000865929	0.000766522	0.000771177	0.000915327	0.000792098
							0.000725446	0.000862266	0.00076581	0.000764846	0.000909563	0.000790219
							0.000720495	0.000857857	0.000764874	0.000757531	0.000902721	0.000788341
							0.000715503	0.00085391	0.0007642	0.00075116	0.000896808	0.000786462
							0.000709625	0.00084918	0.000763114	0.000743885	0.00088978	0.000784064
							0.000704512	0.000844984	0.00076214	0.000737672	0.00088476	0.000782025
							0.0006994	0.000841392	0.000761054	0.000732441	0.000878662	0.000779986
							0.000693482	0.000836165	0.000759744	0.000725127	0.000871448	0.000777508
							0.000688409	0.000831649	0.000758545	0.000718913	0.000865163	0.000775709
							0.000683297	0.000826172	0.000757047	0.000711795	0.000857838	0.000773191
							0.000678144	0.000821479	0.000755961	0.000705582	0.000851516	0.000770993
							0.000673071	0.000816536	0.000754538	0.000699447	0.000846236	0.000768834
							0.000667073	0.000811593	0.000752853	0.00069225	0.000838724	0.000766316
							0.00066192	0.000806508	0.000751355	0.000687177	0.000832254	0.000764077
							0.000655881	0.000800498	0.000749408	0.000680099	0.000824668	0.000761839
							0.000651573	0.000795235	0.000747723	0.000674003	0.000818123	0.00075956
							0.00064634	0.000789937	0.0007463	0.000667987	0.000811541	0.000757282
							0.000640221	0.000783642	0.000744203	0.000660947	0.000804997	0.000754644
							0.000634987	0.000778131	0.000742405	0.000655009	0.000798415	0.000752325
							0.000628908	0.000772583	0.000740158	0.000648992	0.00079068	0.000749607
							0.000623755	0.000766893	0.000738174	0.000643093	0.000784024	0.000747289
							0.000618562	0.00076003	0.000735852	0.000636251	0.000777331	0.00074533
							0.000613489	0.000754163	0.000733792	0.00063043	0.000769447	0.000742612
							0.000608336	0.000748189	0.000732032	0.00062461	0.000762791	0.000740294
							0.000602298	0.000741148	0.000729523	0.000617846	0.000756023	0.000737575
							0.000597145	0.000736098	0.000727351	0.00061297	0.000749255	0.000735217
							0.000591187	0.000728915	0.00072473	0.000606324	0.000741409	0.000732419
							0.000586919	0.000722585	0.000722408	0.000600582	0.00073453	0.00073042
							0.000581847	0.000716327	0.000720049	0.000594959	0.000727836	0.000728062
							0.000575808	0.00070893	0.000717652	0.000588313	0.000719879	0.000725224
							0.000570695	0.0007026	0.000715218	0.000582768	0.000714152	0.000722826
							0.000564697	0.0006962	0.000712372	0.000577183	0.000706231	0.000719948
							0.000559584	0.000689763	0.000709825	0.000571717	0.000699315	0.000717549
							0.000554471	0.000683291	0.000707316	0.000566251	0.000692584	0.000715511
							0.000549399	0.000675859	0.000704358	0.00055988	0.000684664	0.000712673
							0.000544326	0.000669387	0.000702186	0.000554493	0.000677896	0.000710234
							0.000538489	0.000661813	0.000699078	0.000548279	0.000671165	0.000707356
							0.000533537	0.000656408	0.000696419	0.000542931	0.000664472	0.000704918
							0.000528586	0.0006499	0.00069376	0.000537661	0.000657778	0.0007024
							0.000522909	0.000642361	0.000690615	0.000532431	0.000650081	0.000699921
							0.000518883	0.000635996	0.000687918	0.000527279	0.000643462	0.000697443
							0.000513328	0.000628493	0.000685222	0.000521341	0.000635765	0.000694525
							0.000508618	0.000622021	0.000682414	0.000516229	0.000630335	0.000691967
							0.000503183	0.000615584	0.000679156	0.000510369	0.000622638	0.000688969
							0.000498513	0.000609112	0.000676272	0.00050624	0.00061613	0.00068645
							0.000493924	0.000602783	0.000673426	0.000501324	0.000609697	0.000683852
							0.000489334	0.000595351	0.000670056	0.000495701	0.000602149	0.000681214
							0.000484825	0.000589021	0.000667172	0.000490903	0.000595753	0.000678496
							0.000479632	0.000581695	0.000664214	0.000485358	0.000588353	0.000675418
							0.000475123	0.000575366	0.000661218	0.000480678	0.000583072	0.0006727
							0.000470695	0.000570138	0.000658185	0.000476038	0.000576862	0.000670022
							0.000465622	0.000562991	0.000654552	0.000471437	0.000569574	0.000666824
							0.000462039	0.00055691	0.000651444	0.000466914	0.000563401	0.000664466
							0.000457007	0.000549904	0.000647774	0.000461723	0.000556187	0.000661148
							0.00045278	0.00054393	0.000645115	0.00045724	0.000550163	0.00065835
							0.000448513	0.000537992	0.000641895	0.000452914	0.000545106	0.000655392
							0.000443722	0.000532195	0.000638075	0.000447881	0.000538226	0.000652034
							0.000439575	0.000526435	0.000634705	0.000444341	0.000532425	0.000649036
							0.000434825	0.000519856	0.000630735	0.000439386	0.000525695	0.000646038
							0.000431484	0.000514273	0.00062729	0.000435218	0.000520005	0.00064296
							0.000426814	0.000507801	0.00062377	0.000430381	0.000514427	0.000639882
							0.000422868	0.00050236	0.000620325	0.000426369	0.000508775	0.000636245
							0.000418963	0.000497915	0.000616805	0.000422358	0.000503309	0.000633087
							0.000414535	0.000491692	0.000612573	0.000418426	0.000496987	0.00062933
							0.000410791	0.000486429	0.000608866	0.000414532	0.00049167	0.000626012
							0.000407047	0.00048042	0.000604484	0.00041001	0.000485497	0.000622694
							0.000403343	0.000475299	0.000601339	0.000406274	0.000480254	0.000619216
							0.00039976	0.000470214	0.000597519	0.000402499	0.000475197	0.000615739
							0.000395614	0.000465307	0.000592988	0.000398173	0.000470176	0.000611662
							0.000392071	0.000460364	0.000589131	0.000395105	0.000465231	0.000608104
							0.000388045	0.000454674	0.000584487	0.000390858	0.000459504	0.000603867
							0.000384664	0.000449909	0.000580405	0.00038728	0.000454633	0.000600789
							0.000381765	0.000445286	0.000576211	0.00038374	0.000449836	0.000596992
							0.000377981	0.000439916	0.000572092	0.00037969	0.000444295	0.000592555
							0.000374801	0.000435507	0.000567898	0.000376308	0.000440391	0.000588757
							0.000371137	0.000431169	0.000562955	0.000372965	0.000435036	0.00058416
							0.000367957	0.000426866	0.000558723	0.000369701	0.000430425	0.000580203
							0.000364857	0.000422634	0.000554379	0.000365886	0.000425888	0.000576845
							0.000361797	0.000417762	0.000549249	0.00036274	0.000420719	0.000572089
							0.000361314	0.000417051	0.000548537	0.000362229	0.000419976	0.000571409
							0.000358858	0.000413602	0.000545691	0.000359634	0.000416331	0.000567932
							0.000355356	0.00040873	0.000540448	0.000355898	0.000411906	0.000562935
							0.000352256	0.00040521	0.000535842	0.000352712	0.000407518	0.000558538
							0.000348995	0.00040048	0.000530675	0.000349684	0.000402573	0.000553541
							0.000346298	0.000396604	0.000526293	0.000346853	0.000398594	0.000550064
							0.000344044	0.000392799	0.000521874	0.000344061	0.000394615	0.000545827
							0.000340984	0.00038839	0.000517418	0.000340797	0.000390004	0.00054075
							0.000338327	0.000384656	0.000512924	0.000338083	0.000386769	0.000536313
							0.000335227	0.000380424	0.000507682	0.000334937	0.000382344	0.000531077
							0.000332691	0.000377401	0.000503188	0.000332696	0.000378588	0.00052656
							0.000330155	0.000373774	0.000498769	0.0003301	0.000374981	0.000522123
							0.000327659	0.000369614	0.000493489	0.000327072	0.000370816	0.000517566
							0.000325243	0.0003662	0.00048907	0.000324555	0.000367321	0.000513009
							0.000322425	0.000362324	0.000484651	0.000321684	0.000363305	0.000507693
							0.00032013	0.000359052	0.000480232	0.000319325	0.000360441	0.000503136
							0.000317876	0.00035635	0.000475813	0.000316926	0.000357132	0.000498539
							0.000315259	0.000352652	0.000470833	0.000314645	0.000353302	0.000493263
							0.000313005	0.000349522	0.000466451	0.000312364	0.000350141	0.000489505
							0.000310911	0.000346002	0.000461471	0.00030969	0.000346497	0.000484189
							0.000308737	0.000343015	0.000457988	0.000307448	0.000343373	0.000479552
							0.000306201	0.000339601	0.00045297	0.000304892	0.000340807	0.000474955
							0.000304148	0.000337183	0.000448813	0.000302729	0.000337349	0.000469599
							0.000302135	0.000334409	0.000444657	0.00030096	0.000334411	0.000465002
							0.00029984	0.00033128	0.000439863	0.000298521	0.000331027	0.000460485
							0.00029815	0.000328542	0.000435819	0.000296477	0.000328164	0.000455928
							0.000295895	0.000325483	0.000431737	0.000294117	0.000324892	0.000450652
							0.000293923	0.000322923	0.000427693	0.00029219	0.000322586	0.000446175
							0.00029203	0.000320861	0.000423798	0.000290263	0.000319946	0.000441738
							0.000289816	0.000317945	0.000419267	0.000288375	0.000316822	0.000436581
							0.000288005	0.000315527	0.000415447	0.000286488	0.000314257	0.000432984
							0.000286233	0.000312753	0.000411028	0.000284286	0.000311245	0.000427907
							0.000284462	0.000310406	0.000407958	0.000282437	0.000308753	0.00042351
							0.000282731	0.000308094	0.000404288	0.000280589	0.000306708	0.000419233
							0.000280718	0.000305427	0.000400131	0.000278505	0.000303882	0.000414277
							0.000279067	0.000303507	0.000396611	0.00027701	0.000301465	0.00041004
							0.000277135	0.000300947	0.000392604	0.000274965	0.00029875	0.000405163
							0.000275525	0.000298778	0.000389121	0.000273274	0.000296407	0.000401645
							0.000274196	0.000296644	0.000385789	0.000271662	0.000294065	0.000397448
							0.000272425	0.000294155	0.000382456	0.000269735	0.000291425	0.000392771
							0.000270895	0.000292092	0.000379235	0.000268162	0.000289528	0.000388734
							0.000269164	0.00029003	0.000375453	0.00026655	0.000286925	0.000384057
							0.000267634	0.000288038	0.000372307	0.000264977	0.000284768	0.00038014
							0.000265984	0.000285798	0.000368675	0.000263168	0.000282203	0.000376223
							0.000264736	0.000283913	0.000365604	0.000261673	0.000280157	0.000372385
							0.000263286	0.000282064	0.00036302	0.000260218	0.000278075	0.000368588
							0.000261676	0.000279966	0.000359575	0.000258527	0.00027603	0.000364191
							0.000260267	0.000278402	0.000356729	0.000257111	0.000274022	0.000360513
							0.000258737	0.000276339	0.000353359	0.000255696	0.000271753	0.000356316
							0.000257449	0.000274632	0.00035055	0.000254359	0.000269783	0.000352719
							0.000256362	0.000272925	0.000347816	0.000252982	0.000267923	0.000349761
							0.000254832	0.000270969	0.00034512	0.00025137	0.000265766	0.000345763
							0.000253584	0.000269334	0.000342461	0.000250033	0.000263982	0.000342366
							0.000252095	0.000267413	0.000339428	0.000248499	0.000262197	0.000338449
							0.000250887	0.000266133	0.000336882	0.000247398	0.000260412	0.000335091
							0.000249679	0.000264569	0.000334298	0.00024614	0.000258701	0.000331773
							0.000248471	0.000262791	0.000331414	0.000244724	0.000256842	0.000328575
							0.000247264	0.000261333	0.000329355	0.000243465	0.000255243	0.000325417
							0.000246016	0.000259661	0.000326546	0.000242089	0.000253346	0.00032182
							0.000244848	0.000258203	0.000324187	0.000240949	0.000252045	0.000318742
							0.00024352	0.000256745	0.00032149	0.000239769	0.00025052	0.000315704
							0.000242433	0.000255359	0.000319281	0.000238628	0.000248735	0.000312466
							0.000241346	0.000254007	0.000317072	0.000237488	0.000247136	0.000309748
							0.000240259	0.000252407	0.000314488	0.000236151	0.000245389	0.00030639
							0.000239212	0.000251056	0.00031269	0.00023505	0.000243901	0.000303552
							0.000238004	0.000249491	0.000310219	0.000233791	0.000242488	0.000300395
							0.000236998	0.000248424	0.000308196	0.000232848	0.000241001	0.000297676
							0.000236032	0.000247144	0.000306174	0.000231786	0.000239551	0.000294998
							0.000234905	0.000245615	0.000303815	0.000230527	0.000237877	0.00029236
							0.000234059	0.000244299	0.000301868	0.000229426	0.000236427	0.000289802
							0.000232932	0.000242841	0.000299958	0.000228207	0.000234791	0.000286764
							0.000231925	0.000241561	0.000298011	0.000227106	0.000233675	0.000284445
							0.000230959	0.000240494	0.000296138	0.000226044	0.000232299	0.000281687
							0.000229832	0.000239036	0.000293966	0.000225022	0.000230663	0.000278769
							0.000228946	0.000237827	0.000292094	0.00022396	0.000229324	0.000276371
							0.00022794	0.000236369	0.000290072	0.000222859	0.000227763	0.000273973
							0.000227014	0.000235196	0.000288611	0.000221915	0.000226461	0.000271574
							0.000226128	0.000234022	0.000286851	0.000220893	0.000225197	0.000269456
							0.000225082	0.000232742	0.000284904	0.000219752	0.000223932	0.000266538
							0.000224156	0.000231782	0.000283219	0.000218966	0.000222668	0.000264299
							0.000223109	0.000230431	0.000281271	0.000217904	0.000221218	0.000261741
							0.000222344	0.000229293	0.000279699	0.000216999	0.000219991	0.000259942
							0.000221338	0.000228013	0.000277789	0.000215898	0.000218652	0.000257584
							0.000220573	0.00022691	0.000276441	0.000214954	0.000217388	0.000255305
							0.000219647	0.000225843	0.000274793	0.000214011	0.000216458	0.000253267
							0.00021864	0.000224777	0.000272995	0.000212949	0.000215119	0.000250828
							0.000217795	0.000223745	0.000271385	0.000212202	0.000213967	0.00024883
							0.00021699	0.000222643	0.00026955	0.000211218	0.000212702	0.000246831
							0.000216185	0.000221576	0.000268015	0.000210353	0.000211624	0.000245112
							0.000215259	0.000220545	0.000266779	0.000209527	0.000210546	0.000243114
							0.000215098	0.000220367	0.000266517	0.00020937	0.00021036	0.000242834
							0.000214293	0.000219371	0.000265056	0.000208544	0.000209542	0.000240995
							0.000213326	0.000218411	0.000263446	0.000207561	0.000208389	0.000238957
							0.000212199	0.000217131	0.000261649	0.000206578	0.000207087	0.000236678
							0.000211434	0.000216278	0.000260226	0.000205791	0.000206083	0.000234919
							0.00021083	0.000215282	0.000258915	0.000205044	0.000205117	0.00023368
							0.000209985	0.000214215	0.000257567	0.000204179	0.000204038	0.000231602
							0.00020926	0.000213291	0.000256219	0.000203432	0.000203108	0.000229963
							0.000208334	0.000212402	0.000254646	0.000202527	0.000202104	0.000228044
							0.000207569	0.000211477	0.000253298	0.000201938	0.000201175	0.000226405
							0.000206724	0.000210659	0.000251762	0.000200994	0.000200208	0.000224766
							0.00020608	0.000209521	0.000250452	0.000200247	0.000199167	0.000223127
							0.000205275	0.000208561	0.000249366	0.00019946	0.000198237	0.000221568
							0.000204429	0.000207565	0.000247868	0.000198556	0.000197159	0.00021977
							0.000203664	0.000206712	0.000246595	0.000197848	0.000196452	0.000218251
							0.000202739	0.000205894	0.000245097	0.000197022	0.000195448	0.000216492
							0.000202014	0.000204898	0.000243898	0.000196275	0.000194519	0.000215013
							0.000201289	0.000204081	0.000242625	0.000195527	0.0001937	0.000213774
							0.000200605	0.000203085	0.00024124	0.000194662	0.000192734	0.000212055
							0.00019984	0.000202231	0.000240191	0.000193954	0.000191878	0.000210656
							0.000198995	0.000201236	0.000238805	0.000193089	0.00019106	0.000209017
							0.00019831	0.000200631	0.000237645	0.000192342	0.000190242	0.000207778
							0.000197586	0.000199707	0.000236521	0.000191791	0.00018935	0.000206259
							0.000196861	0.000198711	0.000235248	0.000190926	0.000188383	0.0002049
							0.000196338	0.000197858	0.000234274	0.000190179	0.000187565	0.000203541
							0.000195492	0.000196897	0.000233263	0.000189393	0.000186561	0.000201982
							0.000194888	0.000196079	0.000232252	0.000188685	0.000185891	0.000200703
							0.000194244	0.000195333	0.000231241	0.000187977	0.000185148	0.000199384
							0.000193439	0.000194444	0.00023008	0.00018723	0.000184107	0.000197905
							0.000192795	0.000193697	0.000229032	0.000186522	0.000183288	0.000196626
							0.00019211	0.000192772	0.000227833	0.000185735	0.000182322	0.000195386
							0.000191426	0.00019199	0.000227009	0.000185067	0.000181541	0.000194187
							0.000190661	0.000191101	0.000225736	0.000184398	0.000180871	0.000192828
							0.000190098	0.000190354	0.000224725	0.00018373	0.000180053	0.000191549
							0.000189292	0.000189785	0.000223676	0.000183179	0.00017931	0.00019035
							0.000188568	0.000188932	0.000222441	0.000182432	0.000178454	0.000188951
							0.000188004	0.000188221	0.000221392	0.000181763	0.000177748	0.000188031
							0.000187239	0.000187438	0.000220194	0.000181016	0.000176967	0.000186672
							0.000186676	0.000186869	0.00021937	0.000180426	0.000176298	0.000185673
							0.000186072	0.000186158	0.000218359	0.000179836	0.00017574	0.000184514
							0.000185307	0.000185447	0.000217235	0.00017905	0.000174922	0.000183235
							0.000184703	0.000184842	0.000216262	0.000178578	0.000174327	0.000182195
							0.000184059	0.00018406	0.000215138	0.00017791	0.000173583	0.000181196
							0.000183616	0.00018342	0.000214202	0.00017728	0.000172951	0.000180117
							0.000182891	0.00018278	0.000213416	0.00017669	0.000172393	0.000179237
							0.000182167	0.000181998	0.000212367	0.000176101	0.000171687	0.000177998
							0.000181563	0.000181464	0.000211468	0.000175471	0.000171017	0.000176999
							0.000180879	0.000180717	0.00021042	0.000174842	0.000170311	0.00017584
							0.000180275	0.000180042	0.000209559	0.000174292	0.000169679	0.00017504
							0.000179751	0.000179437	0.00020851	0.000173623	0.000169084	0.000174081
							0.000179107	0.000178691	0.000207873	0.000173072	0.000168414	0.000173042
							0.000178584	0.000178086	0.00020705	0.000172522	0.000167856	0.000172042
							0.000177899	0.000177481	0.000206076	0.000171893	0.000167187	0.000171003
							0.000177336	0.000176912	0.00020529	0.000171421	0.000166629	0.000170124
							0.000176692	0.000176237	0.000204353	0.000170713	0.00016596	0.000169244
							0.000176209	0.000175739	0.000203642	0.000170162	0.000165402	0.000168485
							0.000175685	0.000175099	0.000203005	0.000169651	0.00016477	0.000167485
							0.000175081	0.000174423	0.000202181	0.000168983	0.000164101	0.000166526
							0.000174598	0.00017389	0.000201432	0.000168471	0.000163617	0.000165687
							0.000173994	0.000173285	0.000200646	0.00016796	0.000163022	0.000164767
							0.000173431	0.000172752	0.000199934	0.00016741	0.000162539	0.000164048
							0.000172867	0.000172219	0.000199186	0.000166859	0.00016187	0.000163328
							0.000172384	0.000171578	0.000198399	0.000166308	0.000161275	0.000162449
							0.000171861	0.000171009	0.000197837	0.000165837	0.000160754	0.000161609
							0.000171297	0.000170405	0.000197051	0.000165207	0.000160271	0.00016077
							0.000170774	0.000170049	0.000196414	0.000164696	0.00015975	0.000160011
							0.000170291	0.000169587	0.00019574	0.000164381	0.000159304	0.000159331
							0.000169727	0.000168947	0.000194991	0.000163831	0.000158709	0.000158612
							0.000169325	0.000168485	0.00019443	0.00016328	0.000158225	0.000157852
							0.000168761	0.000167916	0.000193718	0.00016269	0.000157668	0.000157093
							0.000168318	0.000167453	0.000193119	0.000162258	0.000157258	0.000156373
							0.000167754	0.000166956	0.000192445	0.000161668	0.000156775	0.000155574
							0.000167231	0.0001666	0.000191808	0.000161314	0.000156254	0.000154894
							0.000166708	0.000166138	0.000191209	0.000160803	0.000155808	0.000154215
							0.000166305	0.000165604	0.000190572	0.000160331	0.000155325	0.000153535
							0.000165862	0.000165213	0.000190086	0.000159898	0.000154841	0.000152855
							0.000165299	0.000164751	0.000189412	0.000159348	0.000154358	0.000152056
							0.000164856	0.000164431	0.000188962	0.000158915	0.00015406	0.000151376
							0.000164413	0.000163969	0.000188475	0.000158561	0.000153651	0.000150777
							0.00016393	0.000163471	0.000187801	0.000158089	0.000153205	0.000150057
							0.000163447	0.000163151	0.000187277	0.000157696	0.000152759	0.000149498
							0.000162964	0.000162653	0.000186828	0.000157106	0.000152313	0.000148818
							0.000162481	0.000162262	0.000186266	0.000156674	0.000151904	0.000148219
							0.000162078	0.000161906	0.000185742	0.00015628	0.000151643	0.000147659
							0.000161474	0.000161479	0.00018518	0.000155808	0.00015116	0.000146939
							0.000161031	0.000161195	0.000184768	0.000155415	0.000150751	0.00014638
							0.000160508	0.000160768	0.000184131	0.000154904	0.000150268	0.00014582
							0.000160226	0.000160377	0.000183682	0.00015455	0.000149933	0.000145301
							0.000159783	0.000159986	0.000183158	0.000154078	0.000149635	0.000144821
							0.000159703	0.000159915	0.00018312	0.000154039	0.000149561	0.000144741
							0.0001593	0.00015963	0.000182708	0.000153724	0.000149301	0.000144261
							0.000158777	0.000159239	0.000182147	0.000153213	0.000148817	0.000143582
							0.000158133	0.00015867	0.000181473	0.000152662	0.00014826	0.000142862
							0.000157811	0.000158314	0.000181098	0.000152308	0.000147962	0.000142463
							0.000157408	0.000157994	0.000180649	0.000151915	0.000147627	0.000141943
							0.000157126	0.000157745	0.000180349	0.000151561	0.000147367	0.000141543
							0.000156804	0.000157461	0.00018005	0.000151247	0.00014707	0.000141064
							0.000156361	0.000157141	0.000179638	0.000150775	0.000146661	0.000140584
							0.000156039	0.000156785	0.000179301	0.000150539	0.000146326	0.000140104
							0.000155597	0.000156394	0.000178776	0.000150106	0.000146028	0.000139664
							0.000155234	0.00015611	0.000178439	0.000149713	0.000145694	0.000139305
							0.000154912	0.00015579	0.000178065	0.000149359	0.000145359	0.000138825
							0.000154429	0.000155399	0.000177728	0.000148926	0.000145062	0.000138385
							0.000154107	0.000155078	0.000177466	0.000148573	0.000144801	0.000137946
							0.000153624	0.000154794	0.000177091	0.000148179	0.000144541	0.000137426
							0.000153302	0.000154474	0.000176754	0.000147786	0.000144318	0.000136986
							0.00015294	0.000154225	0.000176417	0.000147432	0.000144095	0.000136706
							0.000152577	0.000153905	0.000176005	0.000147	0.000143797	0.000136187
							0.000152175	0.000153585	0.000175781	0.000146646	0.000143574	0.000135787
							0.000151812	0.000153194	0.000175481	0.000146252	0.000143351	0.000135267
							0.00015145	0.000152945	0.000175181	0.000145938	0.000143128	0.000134908
							0.000151007	0.000152625	0.000174769	0.000145584	0.000142868	0.000134468
							0.000150645	0.000152376	0.00017447	0.000145269	0.000142607	0.000134188
							0.000150323	0.000152091	0.000174133	0.000144876	0.000142384	0.000133788
							0.00014992	0.000151771	0.000173871	0.000144483	0.000142161	0.000133349
							0.000149518	0.000151487	0.000173571	0.000144168	0.000141975	0.000132949
							0.000149115	0.000151238	0.000173197	0.000143814	0.00014164	0.000132549
							0.000148753	0.00015106	0.000172935	0.000143578	0.000141417	0.00013219
							0.00014839	0.00015074	0.000172672	0.000143224	0.00014112	0.00013187
							0.000148068	0.000150491	0.000172298	0.00014287	0.000140822	0.00013159
							0.000147746	0.000150278	0.000172073	0.000142595	0.000140599	0.00013123
							0.000147424	0.000149993	0.000171811	0.000142241	0.000140413	0.000130831
							0.000147102	0.00014978	0.000171624	0.000141926	0.00014019	0.000130591
							0.00014678	0.000149567	0.000171399	0.000141691	0.00013993	0.000130351
							0.000146458	0.000149247	0.0001711	0.000141297	0.000139632	0.000130031
							0.000146176	0.000148998	0.000170875	0.000140983	0.000139372	0.000129751
							0.000145854	0.000148749	0.00017065	0.000140589	0.000139112	0.000129391
							0.000145572	0.000148571	0.000170388	0.000140353	0.000138926	0.000129032
							0.00014517	0.000148286	0.000170126	0.000139921	0.000138777	0.000128752
							0.000144848	0.000148038	0.000169976	0.000139685	0.000138591	0.000128552
							0.000144526	0.000147789	0.000169826	0.00013937	0.00013848	0.000128192
							0.000144163	0.00014754	0.000169602	0.000139016	0.000138257	0.000127873
							0.000143882	0.000147326	0.000169377	0.000138741	0.000138033	0.000127633
							0.0001436	0.000147077	0.000169152	0.000138466	0.000137773	0.000127353
							0.000143278	0.0001469	0.000168965	0.000138191	0.000137587	0.000127113
							0.000142956	0.000146722	0.000168815	0.000137797	0.000137364	0.000126833
							0.000142593	0.000146402	0.000168591	0.000137443	0.000137141	0.000126593
							0.000142271	0.000146153	0.000168403	0.000137168	0.000136955	0.000126434
							0.000141949	0.000145939	0.000168179	0.000136814	0.000136732	0.000126154
							0.000141748	0.000145726	0.000168066	0.000136539	0.00013662	0.000125954
							0.000141466	0.000145477	0.000167954	0.000136264	0.000136434	0.000125754
							0.000141104	0.000145228	0.000167804	0.000135949	0.000136249	0.000125554
							0.000140862	0.000145086	0.000167692	0.000135674	0.000135988	0.000125314
							0.00014054	0.000144873	0.000167579	0.00013532	0.000135765	0.000125074
							0.000140299	0.000144659	0.000167467	0.000135044	0.000135579	0.000124955
							0.000139977	0.000144517	0.000167355	0.000134769	0.000135393	0.000124755
							0.000139735	0.000144268	0.000167317	0.000134494	0.00013517	0.000124555
							0.000139413	0.00014409	0.000167242	0.000134219	0.000135021	0.000124395
							0.000139091	0.000143913	0.000167205	0.000133943	0.000134835	0.000124195
							0.000138809	0.000143699	0.00016713	0.000133629	0.000134724	0.000123995
							0.000138568	0.000143486	0.000167093	0.000133314	0.000134575	0.000123835
							0.000138245	0.000143379	0.000167018	0.000133078	0.000134426	0.000123715
							0.000137923	0.000143344	0.000166943	0.000132764	0.000134241	0.000123555
							0.000137682	0.00014313	0.000166905	0.000132528	0.000134092	0.000123436
							0.0001374	0.000143024	0.000166868	0.000132331	0.00013398	0.000123276
							0.000137038	0.000142846	0.000166831	0.000132056	0.000133831	0.000123156
							0.000136756	0.000142703	0.000166793	0.00013182	0.00013372	0.000123036
							0.000136595	0.000142561	0.000166756	0.000131505	0.000133608	0.000122916
							0.000136273	0.000142455	0.000166831	0.00013123	0.000133497	0.000122836
							0.000136031	0.000142348	0.000166868	0.000130994	0.00013346	0.000122756
							0.000135749	0.000142206	0.000166868	0.000130758	0.000133311	0.000122676
							0.000135588	0.000142135	0.000166905	0.000130601	0.000133199	0.000122676
							0.000135347	0.000142063	0.00016698	0.000130404	0.000133162	0.000122596
							0.000135146	0.000141957	0.000167093	0.00013005	0.000133051	0.000122596
							0.000134904	0.000141814	0.000167168	0.000129775	0.000132976	0.000122596
							0.000134622	0.000141708	0.000167317	0.0001295	0.000132939	0.000122596
							0.000134381	0.000141637	0.00016743	0.000129264	0.000132902	0.000122596
							0.000134059	0.000141601	0.000167579	0.000129028	0.000132902	0.000122596
							0.000133857	0.000141566	0.000167729	0.000128752	0.000132865	0.000122596
							0.000133696	0.00014153	0.000167879	0.000128634	0.00013279	0.000122596
							0.000133455	0.00014153	0.000168029	0.000128438	0.000132716	0.000122676
							0.000133294	0.00014153	0.000168179	0.000128202	0.000132716	0.000122756
							0.000133012	0.000141494	0.000168403	0.000127887	0.000132716	0.000122876
							0.00013277	0.000141423	0.000168628	0.000127691	0.000132716	0.000122956
							0.000132569	0.000141352	0.000168853	0.000127415	0.000132679	0.000123076
							0.000132287	0.000141388	0.000169077	0.00012714	0.000132716	0.000123196
							0.000132046	0.000141352	0.000169302	0.000126865	0.000132716	0.000123356
							0.000131764	0.000141317	0.000169527	0.000126629	0.00013279	0.000123516
							0.000131643	0.000141317	0.000169751	0.000126432	0.000132827	0.000123675
							0.000131603	0.000141317	0.000169789	0.000126393	0.000132865	0.000123715
							0.000131442	0.000141317	0.000169901	0.000126196	0.000132902	0.000123835
							0.000130999	0.00014121	0.000169976	0.000125882	0.000132865	0.000123915
							0.000130637	0.000141032	0.000170088	0.000125488	0.000132827	0.000123915
							0.000130395	0.000141068	0.000170388	0.000125134	0.000132902	0.000124115
							0.000130274	0.000141174	0.00017065	0.000124977	0.000133013	0.000124395
							0.000130073	0.000141281	0.000170987	0.00012482	0.000133125	0.000124595
							0.000129791	0.000141317	0.000171287	0.000124623	0.000133236	0.000124915
							0.00012963	0.000141388	0.000171586	0.000124466	0.000133348	0.000125194
							0.000129389	0.000141494	0.000171849	0.00012423	0.00013346	0.000125514
							0.000129187	0.00014153	0.000172111	0.000124033	0.000133608	0.000125754
							0.000128865	0.000141566	0.000172373	0.000123797	0.00013372	0.000126034
							0.000128584	0.000141672	0.000172635	0.000123522	0.000133869	0.000126314
							0.000128382	0.000141743	0.000172897	0.000123325	0.000133906	0.000126593
							0.00012802	0.000141814	0.000173197	0.000123089	0.000134017	0.000126873
							0.000127698	0.000141957	0.000173459	0.000122932	0.000134129	0.000127193
							0.000127497	0.000142099	0.000173796	0.000122657	0.000134278	0.000127433
							0.000127295	0.000142241	0.000173946	0.000122539	0.000134389	0.000127713
							0.000126973	0.000142383	0.00017417	0.000122303	0.000134538	0.000127992
							0.000126651	0.00014249	0.000174545	0.000122028	0.000134687	0.000128352
							0.00012641	0.000142632	0.000174769	0.000121831	0.000134798	0.000128632
							0.000126128	0.000142775	0.000175069	0.000121595	0.000134947	0.000128952
							0.000125927	0.000142988	0.000175331	0.000121438	0.000135096	0.000129192
							0.000125725	0.000143201	0.000175593	0.00012128	0.000135245	0.000129511
							0.000125484	0.000143344	0.000175818	0.000120966	0.00013543	0.000129871
							0.000125323	0.00014345	0.00017608	0.000120769	0.000135579	0.000130231
							0.000125081	0.000143628	0.000176417	0.000120573	0.000135728	0.000130551
							0.00012484	0.000143841	0.000176604	0.000120415	0.000135877	0.000130831
							0.000124598	0.00014409	0.000176904	0.000120219	0.0001361	0.00013119
							0.000124437	0.000144304	0.000177166	0.000119983	0.000136323	0.00013147
							0.000124276	0.000144517	0.000177353	0.000119786	0.000136546	0.00013183
							0.000124075	0.000144766	0.000177578	0.00011955	0.000136732	0.00013223
							0.000123914	0.000144979	0.000177728	0.000119393	0.000136918	0.000132589
							0.000123753	0.000145157	0.00017799	0.000119196	0.000137178	0.000132909
							0.000123592	0.000145299	0.000178177	0.000119	0.000137401	0.000133229
							0.000123511	0.000145548	0.000178364	0.000118842	0.000137662	0.000133469
							0.000123431	0.000145833	0.000178552	0.000118685	0.000137996	0.000133828
							0.00012327	0.000146082	0.000178627	0.000118606	0.000138182	0.000134188
							0.000123068	0.000146402	0.000178776	0.000118449	0.000138405	0.000134508
							0.000122947	0.000146615	0.000178889	0.000118252	0.000138554	0.000134748
							0.000122827	0.000146864	0.000179076	0.000118134	0.000138777	0.000135028
							0.000122666	0.000147077	0.000179263	0.000117898	0.000139037	0.000135387
							0.000122545	0.000147291	0.000179413	0.000117781	0.000139261	0.000135627
							0.000122424	0.000147575	0.000179488	0.000117623	0.000139558	0.000135907
							0.000122303	0.000147824	0.000179488	0.000117427	0.000139781	0.000136147
							0.000122223	0.000148002	0.000179563	0.000117309	0.000140041	0.000136427
							0.000122062	0.000148393	0.000179675	0.000117191	0.000140339	0.000136706
							0.000121981	0.000148642	0.000179713	0.000117073	0.000140525	0.000136826
							0.00012182	0.000148891	0.000179713	0.000116915	0.000140785	0.000137106
							0.000121699	0.00014914	0.000179713	0.000116797	0.000141045	0.000137346
							0.000121659	0.00014946	0.00017975	0.00011664	0.000141231	0.000137626
							0.000121579	0.000149638	0.00017975	0.000116601	0.000141529	0.000137746
							0.000121458	0.000149922	0.000179787	0.000116522	0.000141826	0.000137946
							0.000121458	0.000150242	0.00017975	0.000116404	0.000142087	0.000138146
							0.000121458	0.000150491	0.000179713	0.000116286	0.000142273	0.000138305
							0.000121418	0.00015074	0.000179675	0.000116207	0.000142459	0.000138425
							0.000121337	0.000150953	0.0001796	0.00011605	0.000142682	0.000138585
							0.000121216	0.000151238	0.000179525	0.000115932	0.000142868	0.000138705
							0.000121176	0.000151522	0.000179488	0.000115893	0.000143128	0.000138825
							0.000121176	0.000151771	0.00017945	0.000115775	0.000143351	0.000138825
							0.000121136	0.000152056	0.000179263	0.000115618	0.000143574	0.000138905
							0.000121136	0.000152305	0.000179113	0.000115618	0.00014376	0.000138985
							0.000121055	0.000152447	0.000179001	0.000115539	0.000143983	0.000139025
							0.000121015	0.000152696	0.000178889	0.000115421	0.000144169	0.000139065
							0.000120975	0.00015298	0.000178702	0.000115382	0.000144318	0.000139065
							0.000120935	0.000153265	0.000178514	0.000115342	0.000144467	0.000139105
							0.000120935	0.000153514	0.000178402	0.000115303	0.000144653	0.000139105
							0.000120894	0.000153763	0.00017814	0.000115264	0.000144876	0.000139065
							0.000120894	0.000154083	0.00017799	0.000115264	0.000145099	0.000139025
							0.000120894	0.000154261	0.000177728	0.000115264	0.000145247	0.000139065
							0.000120935	0.000154474	0.000177503	0.000115224	0.000145396	0.000138985
							0.000120894	0.000154723	0.000177316	0.000115224	0.000145582	0.000138865
							0.000120894	0.000155007	0.000176979	0.000115185	0.000145805	0.000138865
							0.000120935	0.000155221	0.000176679	0.000115146	0.000145991	0.000138865
							0.000120935	0.000155434	0.000176455	0.000115146	0.000146103	0.000138785
							0.000120894	0.000155719	0.000176155	0.000115106	0.000146177	0.000138665
							0.000120935	0.000155896	0.000175855	0.000115106	0.000146251	0.000138505
							0.000120935	0.000156039	0.000175556	0.000115106	0.0001464	0.000138385
							0.000120975	0.000156181	0.000175219	0.000115106	0.000146512	0.000138265
							0.000121015	0.000156394	0.000174882	0.000115106	0.000146623	0.000138146
							0.000121096	0.000156608	0.000174545	0.000115106	0.000146772	0.000137906
							0.000121136	0.000156785	0.000174283	0.000115146	0.000146884	0.000137746
							0.000121136	0.000156963	0.000173833	0.000115146	0.000146958	0.000137546
							0.000121216	0.000157105	0.000173534	0.000115146	0.00014707	0.000137346
							0.000121297	0.000157248	0.000173122	0.000115185	0.000147107	0.000137146
							0.000121377	0.000157461	0.00017271	0.000115185	0.000147181	0.000136906
							0.000121418	0.000157603	0.000172298	0.000115224	0.000147256	0.000136746
							0.000121458	0.000157745	0.000171961	0.000115303	0.00014733	0.000136507
							0.000121458	0.000157817	0.000171624	0.000115303	0.000147404	0.000136227
							0.000121498	0.000157817	0.000171549	0.000115303	0.000147404	0.000136187
							0.000121619	0.000157888	0.000171137	0.000115342	0.000147516	0.000135947
							0.000121498	0.000157923	0.000170575	0.000115303	0.000147441	0.000135507
							0.000121458	0.000157852	0.000170014	0.000115106	0.00014733	0.000135108
							0.000121538	0.000157994	0.000169564	0.000115224	0.000147367	0.000134788
							0.00012174	0.000158137	0.000169227	0.000115303	0.000147479	0.000134628
							0.000121981	0.000158279	0.000168815	0.000115539	0.000147553	0.000134348
							0.000122102	0.00015835	0.000168403	0.000115657	0.000147553	0.000133988
							0.000122263	0.000158457	0.000167991	0.000115736	0.00014759	0.000133709
							0.000122424	0.000158528	0.000167505	0.000115854	0.00014759	0.000133349
							0.000122545	0.000158528	0.000167055	0.000115932	0.000147553	0.000133069
							0.000122666	0.000158599	0.000166606	0.000116011	0.000147516	0.000132669
							0.000122786	0.000158599	0.000166156	0.000116089	0.000147516	0.000132349
							0.000122907	0.000158599	0.00016567	0.000116168	0.000147441	0.00013195
							0.000123028	0.000158599	0.00016507	0.000116325	0.000147367	0.00013147
							0.000123149	0.000158563	0.000164584	0.000116365	0.000147293	0.00013107
							0.00012331	0.000158563	0.000164059	0.000116483	0.000147181	0.000130751
							0.000123431	0.000158528	0.000163573	0.000116561	0.000147107	0.000130351
							0.000123551	0.000158492	0.000163086	0.00011664	0.000147032	0.000129871
							0.000123753	0.000158421	0.000162561	0.000116679	0.000146921	0.000129352
							0.000123954	0.000158386	0.00016215	0.000116758	0.000146809	0.000128912
							0.000124155	0.000158314	0.00016155	0.000116876	0.000146623	0.000128432
							0.000124316	0.000158279	0.000161026	0.000116915	0.000146512	0.000128072
							0.000124397	0.000158208	0.000160427	0.000117073	0.000146326	0.000127553
							0.000124598	0.000158066	0.000160015	0.000117151	0.000146177	0.000127033
							0.000124759	0.000157994	0.000159528	0.000117191	0.000146103	0.000126593
							0.00012496	0.000157888	0.000158929	0.000117309	0.000145991	0.000126074
							0.000125162	0.000157817	0.000158442	0.000117348	0.000145805	0.000125594
							0.000125282	0.000157781	0.000157843	0.000117466	0.000145619	0.000124995
							0.000125403	0.00015771	0.000157281	0.000117545	0.000145433	0.000124675
							0.000125524	0.000157603	0.000156869	0.000117623	0.000145285	0.000124235
							0.000125604	0.00015739	0.00015627	0.000117781	0.000145099	0.000123675
							0.000125806	0.000157248	0.000155708	0.000117859	0.000144876	0.000123196
							0.000125967	0.000157034	0.000155072	0.000117938	0.000144653	0.000122596
							0.000126208	0.000156892	0.000154622	0.000118056	0.000144467	0.000122156
							0.000126369	0.000156821	0.000154061	0.000118134	0.000144281	0.000121757
							0.00012649	0.000156608	0.000153499	0.000118252	0.000144132	0.000121117
							0.000126732	0.000156394	0.000152975	0.000118331	0.000143909	0.000120637
							0.000126893	0.000156145	0.000152413	0.00011841	0.000143686	0.000120118
							0.000127014	0.000156039	0.000151851	0.000118528	0.000143463	0.000119638
							0.000127175	0.000155861	0.000151252	0.000118606	0.000143165	0.000118959
							0.000127336	0.000155576	0.000150728	0.000118646	0.000142905	0.000118559
							0.000127456	0.000155327	0.000150241	0.000118646	0.000142644	0.000118119
							0.000127577	0.000155043	0.000149717	0.000118764	0.000142347	0.00011752
							0.000127658	0.000154794	0.000149267	0.000118882	0.000142161	0.000117
							0.000127819	0.000154545	0.000148743	0.000119	0.000141864	0.00011644
							0.000127939	0.000154332	0.000148256	0.000119078	0.000141566	0.000115881
							0.0001281	0.000154083	0.00014777	0.000119118	0.000141194	0.000115481
							0.000128221	0.000153763	0.000147245	0.000119236	0.000140822	0.000114841
							0.000128262	0.000153478	0.000146833	0.000119314	0.000140562	0.000114362
							0.000128382	0.000153123	0.000146309	0.000119393	0.000140265	0.000113762
							0.000128503	0.000152874	0.000145822	0.000119511	0.000139967	0.000113322
							0.000128584	0.000152589	0.000145298	0.000119589	0.000139632	0.000112763
							0.000128664	0.000152305	0.000144774	0.000119668	0.000139223	0.000112243
							0.000128745	0.00015202	0.000144287	0.000119747	0.000138926	0.000111843
							0.000128825	0.000151665	0.0001438	0.000119865	0.000138591	0.000111204
							0.000128865	0.000151416	0.000143388	0.000119904	0.000138257	0.000110684
							0.000128906	0.000151096	0.000142864	0.000119983	0.000137996	0.000110165
							0.000128986	0.000150811	0.000142377	0.000120061	0.000137662	0.000109605
							0.000129107	0.000150527	0.000141928	0.00012014	0.00013729	0.000109125
							0.000129187	0.000150207	0.000141441	0.000120219	0.000136955	0.000108686
							0.000129187	0.000149887	0.000140954	0.000120337	0.000136658	0.000108246
							0.000129228	0.000149496	0.000140542	0.000120376	0.000136249	0.000107726
							0.000129228	0.000149175	0.000140055	0.000120376	0.000135951	0.000107207
							0.000129308	0.000148891	0.000139643	0.000120415	0.000135579	0.000106727
							0.000129308	0.000148606	0.000139194	0.000120494	0.000135245	0.000106207
							0.000129308	0.000148286	0.000138857	0.000120612	0.00013491	0.000105848
							0.000129308	0.00014786	0.00013837	0.000120612	0.000134464	0.000105368
							0.000129268	0.000147504	0.000138108	0.000120612	0.000134092	0.000104888
							0.000129187	0.000147113	0.000137771	0.000120612	0.000133869	0.000104409
							0.000129147	0.000146828	0.000137434	0.000120612	0.000133385	0.000103929
							0.000129187	0.000146437	0.000137059	0.000120612	0.000133088	0.000103489
							0.000129147	0.000146011	0.000136647	0.000120612	0.000132642	0.00010301
							0.000129067	0.000145691	0.000136273	0.000120612	0.000132232	0.00010261
							0.000129026	0.000145335	0.000135973	0.000120612	0.000131861	0.00010221
							0.000128906	0.000144944	0.000135636	0.000120612	0.000131452	0.00010173
							0.000128865	0.000144553	0.000135299	0.000120612	0.00013108	0.000101291
							0.000128825	0.000144161	0.000134813	0.000120612	0.000130671	0.000100731
							0.000128704	0.00014377	0.000134401	0.000120573	0.000130262	0.000100371
							0.000128664	0.000143344	0.000133989	0.000120573	0.000129815	0.000100092
							0.000128584	0.000142952	0.000133689	0.000120573	0.000129369	9.96518e-05
							0.000128543	0.000142561	0.000133352	0.000120455	0.000129034	9.92121e-05
							0.000128423	0.000142135	0.00013294	0.000120415	0.000128663	9.86925e-05
							0.000128302	0.000141814	0.000132566	0.000120415	0.000128328	9.83727e-05
							0.000128221	0.000141423	0.000132116	0.000120415	0.000127882	9.7973e-05
							0.0001281	0.000141032	0.000131817	0.000120337	0.00012751	9.76532e-05
							0.00012802	0.000140605	0.00013148	0.000120258	0.000127212	9.72535e-05
							0.000127859	0.000140143	0.000131105	0.000120219	0.000126729	9.68138e-05
							0.000127738	0.000139823	0.000130806	0.00012014	0.000126394	9.6494e-05
							0.000127577	0.000139503	0.000130394	0.00012014	0.00012606	9.61342e-05
							0.000127577	0.000139467	0.000130356	0.00012014	0.000125985	9.60943e-05
							0.000127537	0.000139219	0.000130169	0.00012014	0.000125651	9.58544e-05
							0.000127295	0.000138685	0.000129832	0.000119983	0.000125167	9.54147e-05
							0.000126973	0.000138116	0.000129345	0.000119786	0.000124535	9.48951e-05
							0.000126812	0.000137832	0.000129083	0.000119707	0.000124163	9.45353e-05
							0.000126772	0.000137512	0.000128896	0.000119707	0.000123866	9.42955e-05
							0.000126611	0.000137227	0.000128709	0.000119707	0.000123605	9.40557e-05
							0.00012645	0.000136943	0.000128484	0.000119707	0.000123234	9.37759e-05
							0.000126289	0.000136552	0.000128259	0.000119668	0.000122824	9.33761e-05
							0.000126168	0.00013616	0.000128072	0.000119629	0.00012249	9.31363e-05
							0.000126007	0.000135805	0.000127847	0.00011955	0.000122044	9.27765e-05
							0.000125806	0.000135449	0.000127623	0.000119393	0.000121746	9.24568e-05
							0.000125564	0.000135022	0.000127323	0.000119275	0.000121449	9.2097e-05
							0.000125443	0.000134738	0.000127173	0.000119157	0.000121077	9.18172e-05
							0.000125242	0.000134347	0.000126948	0.000119	0.000120705	9.15374e-05
							0.000125041	0.000133956	0.000126686	0.000118842	0.000120296	9.12576e-05
							0.00012484	0.000133564	0.000126462	0.000118685	0.000119961	9.09778e-05
							0.000124598	0.000133102	0.000126312	0.000118606	0.000119589	9.0578e-05
							0.000124397	0.000132747	0.000126237	0.000118449	0.000119329	9.02982e-05
							0.000124195	0.000132498	0.000126125	0.000118331	0.000118957	9.01383e-05
							0.000123914	0.000132071	0.000125937	0.000118095	0.000118548	8.98186e-05
							0.000123712	0.00013168	0.00012575	0.000117977	0.000118139	8.96187e-05
							0.000123551	0.000131253	0.0001256	0.00011782	0.000117767	8.92989e-05
							0.00012339	0.000130897	0.000125525	0.000117663	0.000117433	8.90191e-05
							0.000123149	0.000130577	0.000125451	0.000117466	0.000117061	8.87393e-05
							0.000122907	0.000130293	0.000125301	0.000117269	0.000116652	8.84195e-05
							0.000122666	0.000129866	0.000125226	0.000117112	0.00011628	8.81797e-05
							0.000122464	0.000129511	0.000125114	0.000116915	0.000115908	8.80198e-05
							0.000122303	0.000129155	0.000125076	0.000116758	0.000115648	8.778e-05
							0.000121981	0.000128799	0.000124964	0.00011664	0.000115201	8.75001e-05
							0.00012174	0.000128444	0.000124851	0.000116483	0.000114904	8.72603e-05
							0.000121498	0.000128053	0.000124739	0.000116325	0.000114569	8.69805e-05
							0.000121337	0.000127697	0.000124664	0.000116168	0.00011416	8.67007e-05
							0.000121096	0.000127341	0.000124627	0.00011605	0.0001139	8.64609e-05
							0.000120814	0.000127021	0.000124552	0.000115814	0.000113565	8.6221e-05
							0.000120572	0.000126701	0.000124514	0.000115696	0.000113231	8.60212e-05
							0.000120331	0.000126381	0.000124514	0.000115539	0.00011297	8.58613e-05
							0.000120009	0.000126061	0.000124439	0.000115264	0.000112636	8.55415e-05
							0.000119727	0.000125812	0.000124402	0.000115106	0.000112338	8.52617e-05
							0.000119445	0.000125457	0.000124365	0.00011491	0.000112115	8.50218e-05
							0.000119284	0.000125208	0.000124365	0.000114831	0.000111892	8.4822e-05
							0.000119042	0.000124994	0.000124365	0.000114713	0.000111632	8.46221e-05
							0.00011868	0.000124674	0.000124365	0.000114516	0.000111371	8.43823e-05
							0.000118439	0.000124354	0.000124402	0.000114359	0.000111185	8.41824e-05
							0.000118157	0.000124105	0.000124477	0.000114163	0.000110925	8.39826e-05
							0.000117915	0.000123821	0.000124552	0.000114005	0.000110665	8.37427e-05
							0.000117593	0.000123572	0.000124627	0.000113769	0.000110479	8.36228e-05
							0.000117432	0.000123288	0.000124776	0.000113612	0.000110219	8.34229e-05
							0.000117231	0.000122968	0.000124964	0.000113415	0.000110033	8.3263e-05
							0.000116949	0.000122647	0.000125076	0.000113179	0.000109772	8.30632e-05
							0.000116667	0.00012247	0.000125226	0.000112943	0.000109512	8.28633e-05
							0.000116385	0.000122185	0.000125451	0.000112747	0.000109252	8.26635e-05
							0.000116104	0.000121972	0.000125675	0.00011259	0.000109029	8.25835e-05
							0.000115902	0.000121758	0.000125937	0.000112432	0.000108805	8.24236e-05
							0.00011558	0.00012151	0.000126162	0.000112196	0.000108508	8.22238e-05
							0.000115339	0.000121225	0.000126349	0.00011196	0.000108322	8.20639e-05
							0.000115097	0.000121012	0.000126611	0.000111724	0.000108173	8.20239e-05
							0.000114815	0.000120798	0.000126911	0.000111567	0.000108025	8.1904e-05
							0.000114574	0.000120549	0.000127248	0.00011141	0.000107801	8.17841e-05
							0.000114292	0.000120336	0.000127697	0.000111213	0.000107578	8.16641e-05
							0.000114091	0.000120087	0.000127997	0.000111016	0.00010743	8.15842e-05
							0.000113809	0.000119909	0.000128446	0.000110741	0.000107281	8.15043e-05
							0.000113567	0.000119767	0.000128933	0.000110623	0.000107132	8.14243e-05
							0.000113366	0.000119625	0.00012942	0.000110505	0.000106983	8.13843e-05
							0.000113125	0.000119376	0.000129982	0.000110348	0.000106797	8.13044e-05
							0.000112883	0.000119198	0.000130543	0.000110151	0.000106649	8.12644e-05
							0.000112641	0.000118985	0.000131292	0.000109876	0.0001065	8.12644e-05
							0.0001124	0.000118843	0.000131817	0.00010964	0.000106463	8.12644e-05
							0.000112118	0.000118665	0.000132603	0.000109483	0.000106351	8.12644e-05
							0.000111877	0.000118522	0.000133315	0.000109365	0.00010624	8.12644e-05
							0.000111595	0.000118309	0.000134064	0.000109207	0.000106091	8.13044e-05
							0.000111313	0.000118131	0.000135037	0.000108972	0.000105979	8.14243e-05
							0.000111152	0.00011806	0.000135899	0.000108775	0.000105831	8.15442e-05
							0.00011091	0.000117954	0.000136722	0.000108578	0.000105719	8.16641e-05
							0.000110669	0.000117811	0.000137621	0.0001085	0.000105645	8.17841e-05
							0.000110347	0.000117705	0.000138595	0.000108264	0.00010557	8.1944e-05
							0.000110065	0.000117527	0.000139756	0.000108028	0.000105459	8.20639e-05
							0.000109823	0.00011742	0.000140767	0.000107831	0.000105347	8.22238e-05
							0.000109542	0.000117349	0.000142115	0.000107556	0.000105347	8.24236e-05
							0.0001093	0.000117242	0.000143238	0.000107399	0.00010531	8.26235e-05
							0.000109099	0.000117171	0.000144249	0.000107241	0.000105273	8.29033e-05
							0.000108777	0.000117136	0.000145672	0.000106966	0.000105236	8.3263e-05
							0.000108535	0.000117065	0.000146908	0.000106769	0.000105236	8.35429e-05
							0.000108253	0.000117029	0.000148481	0.000106651	0.000105198	8.39026e-05
							0.000108012	0.000116922	0.000149829	0.000106494	0.000105236	8.42224e-05
							0.00010773	0.000116816	0.000151477	0.000106258	0.000105236	8.45821e-05
							0.000107488	0.000116709	0.000152675	0.000106061	0.000105273	8.50218e-05
							0.000107207	0.000116602	0.000154173	0.000105904	0.00010531	8.54615e-05
							0.000107005	0.000116567	0.000155971	0.000105668	0.000105347	8.60212e-05
							0.000107005	0.000116531	0.00015627	0.000105629	0.000105347	8.61411e-05
							0.000106804	0.000116531	0.000157469	0.00010555	0.000105384	8.65808e-05
							0.000106361	0.000116353	0.000159416	0.000105236	0.00010531	8.70205e-05
							0.000106079	0.000116282	0.000160914	0.000104921	0.000105236	8.74202e-05
							0.000105798	0.000116282	0.000162337	0.000104685	0.00010531	8.80198e-05
							0.000105596	0.000116282	0.000164471	0.000104567	0.000105459	8.87793e-05
							0.000105395	0.000116318	0.000166194	0.000104449	0.000105607	8.96187e-05
							0.000105194	0.000116353	0.000168553	0.000104331	0.000105793	9.04981e-05
							0.000105033	0.000116353	0.000170463	0.000104095	0.000105905	9.11776e-05
							0.000104912	0.000116353	0.000172335	0.000103938	0.000106017	9.2057e-05
							0.00010463	0.000116389	0.000174283	0.000103741	0.000106165	9.30963e-05
							0.000104389	0.000116496	0.000176267	0.000103584	0.00010624	9.39357e-05
							0.000104147	0.000116531	0.000178514	0.000103387	0.000106426	9.5095e-05
							0.000103906	0.000116531	0.000180649	0.00010323	0.000106537	9.60943e-05
							0.000103624	0.000116602	0.000182708	0.000103033	0.000106649	9.70936e-05
							0.000103422	0.000116744	0.000185143	0.000102797	0.000106872	9.81728e-05
							0.000103141	0.000116816	0.000187277	0.00010264	0.000107058	9.93321e-05
							0.000102939	0.000116922	0.000189224	0.000102404	0.000107318	0.000100611
							0.000102698	0.000116993	0.000191509	0.000102168	0.000107541	0.00010189
							0.000102416	0.000117065	0.000194055	0.000102011	0.000107876	0.000103369
							0.000102174	0.000117207	0.000196227	0.000101775	0.000108136	0.000104648
							0.000101933	0.000117313	0.000198399	0.000101539	0.000108434	0.000105768
							0.000101651	0.000117491	0.00020102	0.000101342	0.000108805	0.000107447
							0.00010141	0.000117705	0.000202631	0.000101106	0.000109215	0.000108766
							0.000101128	0.000117954	0.000205439	0.00010087	0.000109586	0.000110564
							0.000100967	0.000118025	0.000207686	0.000100713	0.000109995	0.000112083
							0.000100765	0.000118202	0.000209933	0.000100556	0.00011033	0.000113722
							0.000100443	0.000118451	0.000212554	0.000100359	0.000110851	0.000115601
							0.000100202	0.0001187	0.000214839	0.000100163	0.000111334	0.00011684
							9.992e-05	0.000118914	0.000216861	9.98873e-05	0.000111929	0.000118999
							9.96382e-05	0.000119198	0.000219295	9.96907e-05	0.000112412	0.000120677
							9.94369e-05	0.000119447	0.000221542	9.95727e-05	0.000112822	0.000122436
							9.91148e-05	0.000119838	0.000224163	9.93367e-05	0.000113528	0.000124515
							9.89538e-05	0.000120123	0.000226448	9.91401e-05	0.000114086	0.000126354
							9.87525e-05	0.000120549	0.000229032	9.89042e-05	0.000114755	0.000128072
							9.85512e-05	0.000120941	0.000230679	9.87075e-05	0.000115425	0.000130151
							9.82694e-05	0.000121332	0.00023345	9.85109e-05	0.000116057	0.00013211
							9.80279e-05	0.000121794	0.00023566	9.83143e-05	0.000116726	0.000134428
							9.77863e-05	0.000122185	0.000237869	9.8157e-05	0.00011747	0.000136467
							9.75045e-05	0.000122719	0.000240416	9.78817e-05	0.000118325	0.000138665
							9.7263e-05	0.000123216	0.00024255	9.76851e-05	0.000119106	0.000140504
							9.70617e-05	0.00012375	0.000245059	9.74098e-05	0.000119998	0.000142902
							9.69006e-05	0.000124212	0.000246819	9.72132e-05	0.000120779	0.000144981
							9.67396e-05	0.000124817	0.000248954	9.69379e-05	0.00012156	0.000147019
							9.64578e-05	0.000125421	0.000251313	9.67412e-05	0.000122601	0.000149458
							9.62565e-05	0.000126026	0.00025341	9.66233e-05	0.000123531	0.000151416
							9.59747e-05	0.000126844	0.000255769	9.64266e-05	0.000124609	0.000153815
							9.58137e-05	0.000127448	0.000257754	9.61907e-05	0.000125613	0.000155933
							9.56124e-05	0.00012823	0.000259402	9.59941e-05	0.000126543	0.000158052
							9.53709e-05	0.000129084	0.000261649	9.57974e-05	0.000127659	0.00016057
							9.51293e-05	0.000129688	0.000263521	9.56008e-05	0.0001287	0.000162729
							9.48878e-05	0.000130613	0.00026573	9.54435e-05	0.000129964	0.000165047
							9.48072e-05	0.000131431	0.000267528	9.52469e-05	0.000131117	0.000167366
							9.46462e-05	0.000132213	0.000269288	9.50502e-05	0.000132158	0.000169164
							9.43644e-05	0.00013328	0.000271086	9.48536e-05	0.000133571	0.000171683
							9.42034e-05	0.000134169	0.000272808	9.46963e-05	0.000134724	0.000173761
							9.40021e-05	0.000135236	0.000274868	9.45783e-05	0.000135877	0.000176239
							9.38008e-05	0.000136018	0.000276478	9.44604e-05	0.000137029	0.000178118
							9.35995e-05	0.000137049	0.000278276	9.42637e-05	0.00013848	0.000180716
							9.34787e-05	0.000138081	0.000279961	9.41064e-05	0.000139595	0.000182395
							9.32372e-05	0.000139076	0.000281496	9.39491e-05	0.000140934	0.000184434
							9.30762e-05	0.000140285	0.000283031	9.38311e-05	0.000142384	0.000186792
							9.29554e-05	0.000141352	0.000284529	9.36738e-05	0.000143425	0.000188751
							9.28749e-05	0.000142455	0.000286102	9.35952e-05	0.000144913	0.000190869
							9.27943e-05	0.00014345	0.000287563	9.34772e-05	0.000146177	0.000192948
							9.26736e-05	0.000144659	0.000288836	9.33592e-05	0.000147367	0.000194507
							9.25125e-05	0.000145975	0.000290296	9.32019e-05	0.000149003	0.000196665
							9.23918e-05	0.000147149	0.000291307	9.3084e-05	0.000150305	0.000198504
							9.2271e-05	0.0001485	0.000292656	9.29267e-05	0.000151643	0.000200623
							9.21905e-05	0.000149496	0.000293667	9.2848e-05	0.000152945	0.000202262
							9.211e-05	0.000150598	0.000294828	9.28087e-05	0.000154321	0.0002041
							9.19489e-05	0.000152091	0.000295988	9.26907e-05	0.000155697	0.000206059
							9.18684e-05	0.000153336	0.000296962	9.26907e-05	0.000157073	0.000207418
							9.17879e-05	0.000154758	0.000297823	9.26514e-05	0.00015856	0.000209257
							9.17476e-05	0.000155967	0.000298647	9.2612e-05	0.000159861	0.000210696
							9.16671e-05	0.000156999	0.000299471	9.25334e-05	0.000160903	0.000212375
							9.15866e-05	0.000158421	0.000300295	9.25334e-05	0.00016239	0.000214134
							9.15866e-05	0.000159701	0.000301006	9.24941e-05	0.000163543	0.000215573
							9.15464e-05	0.000161159	0.000301755	9.24547e-05	0.00016503	0.000216972
							9.15061e-05	0.000162404	0.00030228	9.24941e-05	0.00016622	0.000218251
							9.15464e-05	0.000163826	0.000302954	9.24941e-05	0.000167559	0.00021969
							9.15061e-05	0.000164929	0.000303366	9.25334e-05	0.000168489	0.000221049
							9.15061e-05	0.000166031	0.000303815	9.25727e-05	0.000169604	0.000222208
							9.15464e-05	0.000167525	0.000304302	9.2612e-05	0.000170831	0.000223567
							9.15464e-05	0.000168734	0.000304714	9.26907e-05	0.000172021	0.000224526
							9.15866e-05	0.000170085	0.000304976	9.26907e-05	0.000173211	0.000225686
							9.16269e-05	0.000171152	0.000305201	9.273e-05	0.000174215	0.000226765
							9.16671e-05	0.000172432	0.000305388	9.2848e-05	0.000175033	0.000227764
							9.17476e-05	0.000173534	0.000305575	9.2966e-05	0.000176186	0.000228764
							9.18282e-05	0.000174637	0.000305613	9.3084e-05	0.000177004	0.000229643
							9.18684e-05	0.000174814	0.00030565	9.3084e-05	0.00017719	0.000229763
							9.19489e-05	0.000175846	0.000305725	9.32413e-05	0.00017812	0.000230442
							9.19087e-05	0.000176806	0.000305613	9.32413e-05	0.000178789	0.000231162
							9.19087e-05	0.000177659	0.000305388	9.32019e-05	0.000179533	0.000231722
							9.211e-05	0.000178939	0.000305313	9.33986e-05	0.000180314	0.000232441
							9.23515e-05	0.000180006	0.000305238	9.37132e-05	0.000181095	0.000233161
							9.25931e-05	0.000181073	0.000305051	9.39884e-05	0.00018195	0.00023392
							9.27943e-05	0.000181998	0.000304901	9.42637e-05	0.000182656	0.00023444
							9.29554e-05	0.000183064	0.000304639	9.4539e-05	0.000183474	0.000234959
							9.31969e-05	0.000184025	0.000304414	9.46963e-05	0.000184069	0.000235439
							9.34385e-05	0.000184914	0.000304002	9.48929e-05	0.000184627	0.000235839
							9.368e-05	0.000185874	0.000303553	9.52469e-05	0.000185111	0.000236198
							9.38813e-05	0.000186478	0.000303104	9.54435e-05	0.000185557	0.000236358
							9.42034e-05	0.000187332	0.000302617	9.57188e-05	0.000186003	0.000236638
							9.44047e-05	0.000187972	0.00030213	9.59941e-05	0.000186375	0.000236838
							9.47267e-05	0.000188683	0.000301606	9.6348e-05	0.00018671	0.000236958
							9.49683e-05	0.000189465	0.000301044	9.67019e-05	0.000187007	0.000237078
							9.52903e-05	0.00019007	0.000300445	9.69379e-05	0.000187193	0.000237118
							9.56527e-05	0.000190603	0.000299696	9.73705e-05	0.000187453	0.000237118
							9.59747e-05	0.000191137	0.000299059	9.76457e-05	0.000187602	0.000237118
							9.6337e-05	0.000191634	0.000298348	9.79997e-05	0.000187639	0.000237078
							9.66591e-05	0.000192168	0.000297561	9.84323e-05	0.000187676	0.000236958
							9.69812e-05	0.000192595	0.000296962	9.87075e-05	0.000187676	0.000236758
							9.74643e-05	0.000192986	0.000296026	9.91008e-05	0.000187676	0.000236518
							9.78668e-05	0.000193306	0.000295239	9.95334e-05	0.000187639	0.000236318
							9.82292e-05	0.000193661	0.000294266	9.98873e-05	0.000187528	0.000236079
							9.87525e-05	0.000193946	0.000293479	0.00010032	0.000187379	0.000235799
							9.90343e-05	0.000194159	0.000292618	0.000100674	0.000187193	0.000235439
							9.95174e-05	0.000194444	0.000291719	0.000101106	0.000186933	0.000235079
							9.992e-05	0.000194622	0.000290783	0.000101578	0.000186672	0.000234679
							0.000100443	0.000194728	0.000289697	0.000102129	0.000186301	0.00023424
							0.000100886	0.000194799	0.000288798	0.000102404	0.000186003	0.00023376
							0.000101329	0.000194799	0.000287787	0.000102837	0.000185668	0.00023328
							0.000101772	0.000194799	0.000286626	0.000103309	0.000185185	0.000232761
							0.000102215	0.000194693	0.000285803	0.000103741	0.000184739	0.000232241
							0.000102819	0.00019455	0.000284567	0.000104292	0.000184144	0.000231642
							0.000103221	0.000194444	0.000283481	0.000104685	0.000183623	0.000231042
							0.000103664	0.000194301	0.000282357	0.000105	0.000183103	0.000230442
							0.000104308	0.000194053	0.000281234	0.00010559	0.000182433	0.000229763
							0.00010467	0.000193875	0.000280036	0.000106061	0.000181875	0.000229203
							0.000105194	0.00019359	0.000278687	0.000106612	0.000181169	0.000228364
							0.000105677	0.00019327	0.000277751	0.000107045	0.000180425	0.000227724
							0.0001062	0.00019295	0.00027659	0.000107556	0.000179905	0.000226885
							0.000106724	0.000192595	0.000275242	0.000108067	0.000179086	0.000226045
							0.000107207	0.000192239	0.000274194	0.00010846	0.00017838	0.000225246
							0.00010773	0.000191812	0.000272658	0.000108932	0.000177525	0.000224446
							0.000108133	0.000191386	0.000271497	0.000109404	0.000176818	0.000223647
							0.000108777	0.000190888	0.000270299	0.000109876	0.000175889	0.000222728
							0.000109179	0.00019039	0.000269101	0.000110269	0.000175219	0.000221888
							0.000109662	0.000189963	0.000267902	0.000110702	0.000174327	0.000221009
							0.000110266	0.000189323	0.000266554	0.000111174	0.000173323	0.00022001
							0.000110749	0.000188754	0.000265281	0.000111606	0.000172467	0.00021913
							0.000111152	0.000188078	0.000263783	0.000112118	0.000171501	0.000218291
							0.000111555	0.000187509	0.000262772	0.000112472	0.000170571	0.000217291
							0.000112038	0.000186834	0.000261574	0.000112904	0.000169679	0.000216372
							0.000112601	0.000186229	0.000260151	0.000113337	0.000168786	0.000215253
							0.000113004	0.000185518	0.00025899	0.000113691	0.000167931	0.000214253
							0.000113447	0.000184771	0.000257454	0.000114163	0.00016689	0.000213174
							0.000113809	0.00018406	0.000256219	0.000114477	0.000166034	0.000212455
							0.000114252	0.00018342	0.000255245	0.000114792	0.00016503	0.000211415
							0.000114775	0.000182567	0.000253822	0.000115264	0.000163915	0.000210296
							0.000115178	0.00018182	0.000252549	0.000115578	0.000163134	0.000209337
							0.000115621	0.000181073	0.000251238	0.000115893	0.000161944	0.000208178
							0.000116063	0.000180291	0.000250002	0.000116207	0.000161089	0.000207298
							0.000116426	0.000179508	0.000248617	0.000116522	0.00016001	0.000206379
							0.000116788	0.000178691	0.000247418	0.000116758	0.000158857	0.00020518
							0.000117191	0.000177837	0.000246407	0.000117033	0.000157816	0.00020418
							0.000117513	0.000176912	0.000244984	0.000117309	0.000156812	0.000203021
							0.000117835	0.000176272	0.000243898	0.000117505	0.000155771	0.000202022
							0.000118197	0.000175348	0.000242438	0.000117741	0.000154618	0.000200943
							0.000118439	0.000174566	0.00024124	0.000117977	0.000153577	0.000200023
							0.00011872	0.000173712	0.000240079	0.000118174	0.00015261	0.000199024
							0.000119083	0.000172788	0.000238843	0.00011841	0.000151457	0.000197825
							0.000119324	0.000172041	0.000237757	0.000118606	0.000150602	0.000196865
							0.000119485	0.000171152	0.000236296	0.000118724	0.000149487	0.000195746
							0.000119687	0.000170405	0.000235136	0.000118842	0.000148445	0.000194667
							0.000119928	0.00016948	0.000233937	0.000119	0.000147479	0.000193628
							0.000120129	0.000168485	0.000232664	0.000119157	0.000146363	0.000192628
							0.00012029	0.000167631	0.000231728	0.000119275	0.000145396	0.000191629
							0.000120492	0.000166671	0.000230529	0.000119393	0.000144281	0.00019047
							0.000120653	0.000165782	0.000229331	0.000119393	0.000143574	0.00018951
							0.000120774	0.000165213	0.000228245	0.000119472	0.000142496	0.000188431
							0.000120894	0.000164146	0.000227009	0.000119589	0.00014138	0.000187232
							0.000120975	0.000163364	0.000225886	0.000119629	0.000140451	0.000186472
							0.000121055	0.000162439	0.000224688	0.000119629	0.000139372	0.000185353
							0.000121136	0.000161622	0.000223751	0.000119629	0.000138442	0.000184354
							0.000121176	0.000160733	0.000222516	0.000119589	0.000137587	0.000183275
							0.000121176	0.000160128	0.00022143	0.000119511	0.000136583	0.000182275
							0.000121176	0.00015931	0.000220418	0.000119393	0.000135616	0.000181316
							0.000121176	0.000159203	0.000220269	0.000119393	0.000135505	0.000181116
							0.000121136	0.000158457	0.00021937	0.000119393	0.000134612	0.000180397
							0.000120935	0.000157532	0.000218134	0.000119157	0.000133534	0.000179397
							0.000120693	0.000156465	0.000216973	0.000118882	0.000132381	0.000178158
							0.000120653	0.000155754	0.000216	0.000118842	0.000131712	0.000177319
							0.000120693	0.000155221	0.000215101	0.000118842	0.000130819	0.000176359
							0.000120693	0.000154367	0.000214015	0.000118764	0.00012989	0.00017536
							0.000120653	0.000153692	0.000213154	0.000118646	0.000129072	0.000174641
							0.000120572	0.000152803	0.000211955	0.000118606	0.000128179	0.000173601
							0.000120411	0.000152091	0.000211169	0.000118488	0.000127324	0.000172722
							0.00012029	0.000151345	0.000210233	0.000118331	0.00012658	0.000171882
							0.000120049	0.000150705	0.000209184	0.000118095	0.000125725	0.000170803
							0.000119807	0.000149958	0.000208285	0.000117938	0.000124944	0.000169884
							0.000119526	0.000149104	0.000207312	0.000117663	0.000124052	0.000168924
							0.000119365	0.000148429	0.000206376	0.000117466	0.000123271	0.000168245
							0.000119203	0.000147789	0.000205552	0.000117191	0.00012249	0.000167405
							0.000118962	0.000147042	0.000204653	0.000116955	0.000121709	0.000166526
							0.00011872	0.000146295	0.000203829	0.000116719	0.000121114	0.000165607
							0.000118398	0.000145619	0.000202855	0.000116522	0.000120259	0.000164647
							0.000118076	0.000145015	0.000202144	0.000116247	0.000119589	0.000163808
							0.000117754	0.000144233	0.00020117	0.000115932	0.000118771	0.000163009
							0.000117553	0.000143628	0.000200459	0.000115696	0.000118102	0.000162329
							0.000117311	0.000142952	0.000199822	0.000115342	0.000117433	0.00016145
							0.000116949	0.000142241	0.000198961	0.000114949	0.000116763	0.00016057
							0.000116667	0.000141708	0.000198324	0.000114674	0.000116094	0.000159811
							0.000116305	0.000141068	0.000197463	0.000114398	0.00011535	0.000158931
							0.000115943	0.000140499	0.000196751	0.000114084	0.000114681	0.000158332
							0.000115661	0.000139894	0.000196077	0.000113769	0.000114123	0.000157652
							0.000115258	0.000139254	0.000195403	0.000113415	0.000113379	0.000156773
							0.000114976	0.000138685	0.000194729	0.000113061	0.000112859	0.000156093
							0.000114534	0.000138081	0.000194018	0.000112707	0.000112189	0.000155334
							0.000114212	0.000137689	0.000193269	0.000112432	0.000111594	0.000154654
							0.000113889	0.000137121	0.00019267	0.000112078	0.000111037	0.000154095
							0.000113527	0.000136516	0.000191921	0.000111646	0.000110367	0.000153375
							0.000113245	0.000136018	0.000191321	0.000111252	0.000109884	0.000152776
							0.000112843	0.000135343	0.000190835	0.00011082	0.000109252	0.000152016
							0.00011244	0.000134809	0.000190273	0.000110466	0.000108805	0.000151416
							0.000112038	0.000134347	0.000189599	0.000110112	0.00010821	0.000150737
							0.000111716	0.000133849	0.000189075	0.000109758	0.000107727	0.000150257
							0.000111313	0.000133351	0.000188588	0.000109365	0.000107206	0.000149698
							0.000110991	0.000132747	0.000187951	0.000108893	0.000106612	0.000149058
							0.000110588	0.000132284	0.000187577	0.000108578	0.000106165	0.000148498
							0.000110186	0.000131715	0.000187015	0.000108185	0.000105682	0.000147859
							0.000109823	0.000131395	0.000186603	0.000107831	0.000105198	0.000147379
							0.000109381	0.000130862	0.000186191	0.000107516	0.000104752	0.000146979
							0.000108978	0.0001304	0.000185704	0.000107045	0.000104194	0.00014646
							0.000108696	0.000129937	0.00018533	0.000106691	0.000103711	0.00014594
							0.000108213	0.000129404	0.00018503	0.000106258	0.000103153	0.000145381
							0.000107811	0.000129013	0.000184656	0.000105825	0.000102781	0.000144981
							0.000107448	0.000128764	0.000184356	0.000105472	0.000102372	0.000144581
							0.000107005	0.00012823	0.000184019	0.000105078	0.000101889	0.000144141
							0.000106603	0.000127839	0.00018372	0.000104724	0.000101405	0.000143822
							0.00010616	0.000127341	0.000183457	0.000104331	0.000100922	0.000143342
							0.000105798	0.000127021	0.000183308	0.000103938	0.00010055	0.000143022
							0.000105355	0.000126666	0.000183045	0.000103545	0.000100253	0.000142742
							0.000104952	0.000126275	0.000182783	0.000103112	9.98065e-05	0.000142343
							0.00010455	0.000125919	0.000182559	0.000102837	9.94718e-05	0.000142063
							0.000104026	0.000125492	0.000182371	0.000102443	9.90256e-05	0.000141623
							0.000103704	0.000125208	0.000182222	0.00010205	9.87281e-05	0.000141343
							0.000103261	0.000124781	0.000182109	0.000101618	9.82819e-05	0.000141024
							0.00010298	0.000124461	0.000181997	0.000101303	9.79472e-05	0.000140824
							0.000102577	0.000124141	0.000181885	0.00010091	9.76869e-05	0.000140624
							0.000102094	0.000123785	0.00018181	0.000100595	9.72035e-05	0.000140384
							0.000101691	0.000123536	0.000181697	0.00010032	9.69804e-05	0.000140144
							0.000101289	0.000123181	0.000181697	9.98873e-05	9.66085e-05	0.000139984
							0.000100967	0.000122896	0.000181735	9.95334e-05	9.63111e-05	0.000139864
							0.000100685	0.000122576	0.000181735	9.92974e-05	9.59764e-05	0.000139744
							0.000100202	0.00012215	0.000181772	9.89042e-05	9.56789e-05	0.000139624
							9.98395e-05	0.000121901	0.00018181	9.86289e-05	9.53442e-05	0.000139545
							9.93564e-05	0.000121616	0.000181922	9.83536e-05	9.50839e-05	0.000139505
							9.90746e-05	0.000121332	0.000181997	9.79997e-05	9.48236e-05	0.000139425
							9.8833e-05	0.000121118	0.000182184	9.76064e-05	9.45633e-05	0.000139385
							9.84707e-05	0.000120798	0.000182334	9.71738e-05	9.4303e-05	0.000139345
							9.80681e-05	0.000120514	0.000182446	9.68199e-05	9.40799e-05	0.000139345
							9.76253e-05	0.000120265	0.000182671	9.64266e-05	9.37824e-05	0.000139385
							9.73435e-05	0.000120016	0.000182896	9.6112e-05	9.35221e-05	0.000139465
							9.70214e-05	0.000119803	0.000183158	9.56401e-05	9.3299e-05	0.000139585
							9.68201e-05	0.000119589	0.000183345	9.53255e-05	9.31131e-05	0.000139664
							9.64176e-05	0.000119376	0.000183532	9.49323e-05	9.29272e-05	0.000139784
							9.60552e-05	0.000119127	0.000183907	9.45783e-05	9.26669e-05	0.000139904
							9.57332e-05	0.000118914	0.000184206	9.41851e-05	9.24809e-05	0.000140024
							9.53306e-05	0.0001187	0.000184581	9.37918e-05	9.22578e-05	0.000140304
							9.50488e-05	0.000118451	0.000184918	9.34772e-05	9.20719e-05	0.000140504
							9.4767e-05	0.000118238	0.000185217	9.31233e-05	9.19231e-05	0.000140704
							9.44449e-05	0.000118096	0.000185592	9.27694e-05	9.17744e-05	0.000140904
							9.41229e-05	0.000117989	0.000186041	9.24154e-05	9.16256e-05	0.000141103
							9.37203e-05	0.000117776	0.000186566	9.19828e-05	9.14769e-05	0.000141463
							9.34385e-05	0.000117705	0.00018694	9.17076e-05	9.14025e-05	0.000141743
							9.31567e-05	0.000117527	0.000187427	9.14323e-05	9.13282e-05	0.000142023
							9.27541e-05	0.000117278	0.000188026	9.1039e-05	9.11794e-05	0.000142343
							9.27138e-05	0.000117278	0.000188101	9.09997e-05	9.11794e-05	0.000142423
							9.25931e-05	0.000117136	0.000188588	9.07637e-05	9.1105e-05	0.000142662
							9.20697e-05	0.000116851	0.000188962	9.02525e-05	9.08819e-05	0.000142942
							9.15866e-05	0.000116602	0.000189262	8.98199e-05	9.0696e-05	0.000143222
							9.12243e-05	0.000116496	0.000189861	8.95446e-05	9.06216e-05	0.000143702
							9.1023e-05	0.000116353	0.000190498	8.93087e-05	9.06216e-05	0.000144301
							9.0862e-05	0.000116318	0.000191097	8.91121e-05	9.06588e-05	0.000144821
							9.06204e-05	0.000116282	0.000191846	8.88368e-05	9.06588e-05	0.000145261
							9.03789e-05	0.000116282	0.00019237	8.86402e-05	9.06588e-05	0.00014582
							9.00166e-05	0.000116211	0.000193082	8.83649e-05	9.06216e-05	0.0001465
							8.9775e-05	0.00011614	0.000193643	8.80503e-05	9.06216e-05	0.000146979
							8.94529e-05	0.000115998	0.000194317	8.7775e-05	9.06216e-05	0.000147499
							8.90906e-05	0.000115891	0.000195029	8.74604e-05	9.06216e-05	0.000148179
							8.88893e-05	0.00011582	0.000195703	8.71458e-05	9.06588e-05	0.000148618
							8.86075e-05	0.000115749	0.000196452	8.67918e-05	9.0696e-05	0.000149338
							8.83257e-05	0.000115713	0.000196939	8.65952e-05	9.07332e-05	0.000149897
							8.80037e-05	0.000115642	0.000197688	8.63593e-05	9.08076e-05	0.000150577
							8.76413e-05	0.000115607	0.000198474	8.5966e-05	9.08819e-05	0.000151217
							8.73998e-05	0.000115571	0.000199148	8.56514e-05	9.09191e-05	0.000151896
							8.7118e-05	0.000115571	0.000200009	8.52975e-05	9.10307e-05	0.000152536
							8.68764e-05	0.000115535	0.000200683	8.50222e-05	9.11794e-05	0.000153255
							8.66349e-05	0.0001155	0.000201245	8.47469e-05	9.1291e-05	0.000153975
							8.63933e-05	0.0001155	0.000202106	8.4511e-05	9.14025e-05	0.000154774
							8.61115e-05	0.000115535	0.000202818	8.42357e-05	9.14025e-05	0.000155454
							8.57895e-05	0.0001155	0.000203717	8.39211e-05	9.15141e-05	0.000156333
							8.55077e-05	0.000115535	0.000204391	8.36851e-05	9.17e-05	0.000156893
							8.52259e-05	0.000115607	0.000205215	8.34098e-05	9.19231e-05	0.000157892
							8.49843e-05	0.000115642	0.000205739	8.31739e-05	9.20719e-05	0.000158651
							8.47428e-05	0.000115678	0.0002066	8.28986e-05	9.22206e-05	0.000159411
							8.45415e-05	0.000115749	0.000207499	8.26233e-05	9.24066e-05	0.00016037
							8.42597e-05	0.00011582	0.000208173	8.2466e-05	9.25181e-05	0.00016117
							8.39779e-05	0.000115927	0.000209034	8.21514e-05	9.27784e-05	0.000161889
							8.37363e-05	0.000116033	0.000209783	8.19548e-05	9.30015e-05	0.000162769
							8.35753e-05	0.000116176	0.000210308	8.16402e-05	9.31875e-05	0.000163528
							8.3374e-05	0.000116282	0.000211244	8.13256e-05	9.34106e-05	0.000164567
							8.31325e-05	0.000116318	0.000211918	8.10896e-05	9.35593e-05	0.000165367
							8.28507e-05	0.00011646	0.000212779	8.08537e-05	9.3894e-05	0.000166366
							8.26896e-05	0.000116567	0.000213453	8.07357e-05	9.41543e-05	0.000167086
							8.25286e-05	0.000116709	0.000214052	8.05391e-05	9.44146e-05	0.000167805
							8.2287e-05	0.000116958	0.000214951	8.02638e-05	9.47864e-05	0.000168765
							8.20858e-05	0.000117065	0.000215513	8.00278e-05	9.51211e-05	0.000169564
							8.18442e-05	0.000117278	0.000216299	7.97525e-05	9.53814e-05	0.000170563
							8.16429e-05	0.00011742	0.000216936	7.96346e-05	9.57905e-05	0.000171283
							8.14416e-05	0.000117633	0.000217685	7.93986e-05	9.61623e-05	0.000172162
							8.12403e-05	0.000117882	0.000218284	7.91233e-05	9.66457e-05	0.000173002
							8.09988e-05	0.00011806	0.000218995	7.88874e-05	9.70548e-05	0.000173801
							8.07573e-05	0.000118238	0.000219595	7.86907e-05	9.7501e-05	0.0001748
							8.05962e-05	0.000118522	0.000220194	7.85334e-05	9.791e-05	0.00017556
							8.04352e-05	0.000118807	0.000220905	7.82188e-05	9.84306e-05	0.000176439
							8.02339e-05	0.000119056	0.000221467	7.81009e-05	9.88025e-05	0.000177319
							8.00326e-05	0.00011934	0.000222029	7.78649e-05	9.92487e-05	0.000178078
							7.98313e-05	0.000119696	0.000222778	7.7629e-05	9.98437e-05	0.000178878
							7.96703e-05	0.000119909	0.00022319	7.74323e-05	0.00010029	0.000179637
							7.9469e-05	0.000120265	0.000223826	7.71964e-05	0.000100811	0.000180556
							7.92677e-05	0.000120585	0.000224351	7.69604e-05	0.000101331	0.000181316
							7.91067e-05	0.000120869	0.000224875	7.68424e-05	0.000101852	0.000182035
							7.88651e-05	0.000121296	0.000225399	7.66851e-05	0.000102484	0.000182955
							7.87041e-05	0.000121616	0.000225923	7.65278e-05	0.000103004	0.000183514
							7.85431e-05	0.000122007	0.000226523	7.62919e-05	0.000103637	0.000184354
							7.84626e-05	0.000122399	0.00022686	7.60952e-05	0.000104269	0.000184993
							7.83015e-05	0.000122754	0.000227271	7.58593e-05	0.000104752	0.000185673
							7.806e-05	0.000123252	0.000227796	7.5702e-05	0.000105496	0.000186393
							7.78587e-05	0.000123643	0.000228245	7.55054e-05	0.000106091	0.000187032
							7.76574e-05	0.000124212	0.000228769	7.52694e-05	0.000106835	0.000187592
							7.75366e-05	0.000124674	0.000229144	7.50728e-05	0.000107467	0.000188111
							7.74158e-05	0.000125172	0.000229556	7.48762e-05	0.000108322	0.000188751
							7.71743e-05	0.00012567	0.00022993	7.47582e-05	0.000108843	0.000189311
							7.70133e-05	0.000126097	0.000230305	7.46009e-05	0.000109549	0.00018975
							7.67717e-05	0.000126701	0.000230717	7.43649e-05	0.000110367	0.00019031
							7.65704e-05	0.000127199	0.000231016	7.42076e-05	0.000111111	0.00019071
							7.64899e-05	0.000127804	0.000231503	7.4011e-05	0.000111929	0.000191269
							7.63691e-05	0.000128337	0.000231803	7.38144e-05	0.000112747	0.000191549
							7.62484e-05	0.000128906	0.000232177	7.36964e-05	0.000113379	0.000191949
							7.60471e-05	0.000129439	0.000232589	7.35391e-05	0.000114272	0.000192388
							7.59263e-05	0.000130044	0.000232851	7.34211e-05	0.000115053	0.000192788
							7.5725e-05	0.000130755	0.000233301	7.32245e-05	0.000115945	0.000193108
							7.56042e-05	0.000131324	0.000233675	7.30278e-05	0.000116689	0.000193468
							7.55237e-05	0.000131964	0.000234012	7.29099e-05	0.000117581	0.000193668
							7.53627e-05	0.000132747	0.000234387	7.27526e-05	0.000118399	0.000194027
							7.52419e-05	0.000133387	0.000234649	7.26739e-05	0.000119217	0.000194347
							7.50809e-05	0.000134062	0.000235023	7.25166e-05	0.000120184	0.000194667
							7.49199e-05	0.000134667	0.000235398	7.23593e-05	0.000120965	0.000194907
							7.47991e-05	0.000135378	0.000235847	7.2202e-05	0.000121895	0.000195147
							7.47186e-05	0.000136196	0.000236222	7.20054e-05	0.000122899	0.000195346
							7.45575e-05	0.000136943	0.000236484	7.18874e-05	0.000123754	0.000195546
							7.4477e-05	0.000137832	0.000236858	7.16908e-05	0.000124609	0.000195746
							7.44368e-05	0.000138436	0.000237195	7.15335e-05	0.000125502	0.000195946
							7.42757e-05	0.000139396	0.000237607	7.14548e-05	0.000126431	0.000196146
							7.41952e-05	0.000140108	0.000238019	7.12975e-05	0.000127398	0.000196266
							7.41952e-05	0.000140285	0.000238094	7.12582e-05	0.000127547	0.000196266
							7.41147e-05	0.000141032	0.000238356	7.11795e-05	0.000128291	0.000196426
							7.38329e-05	0.000141779	0.000238581	7.08649e-05	0.000129183	0.000196426
							7.35914e-05	0.00014249	0.000238731	7.07076e-05	0.000129741	0.000196386
							7.34303e-05	0.000143344	0.000239217	7.0629e-05	0.000130745	0.000196586
							7.34303e-05	0.000144161	0.000239629	7.05897e-05	0.000131749	0.000196785
							7.34303e-05	0.000145157	0.000240079	7.0511e-05	0.000132716	0.000196945
							7.34303e-05	0.000146188	0.000240491	7.04717e-05	0.000133757	0.000197065
							7.33095e-05	0.000147042	0.00024079	7.03537e-05	0.000134612	0.000197185
							7.31888e-05	0.000148073	0.000241202	7.01964e-05	0.000135616	0.000197265
							7.31083e-05	0.000148784	0.000241614	7.00784e-05	0.000136249	0.000197385
							7.29875e-05	0.000149602	0.000242026	6.99998e-05	0.000137253	0.000197505
							7.28667e-05	0.000150705	0.000242475	6.99211e-05	0.000138257	0.000197585
							7.27459e-05	0.000151594	0.000242887	6.97638e-05	0.000139075	0.000197625
							7.26654e-05	0.000152625	0.000243224	6.96852e-05	0.000140079	0.000197665
							7.26252e-05	0.000153549	0.000243674	6.95672e-05	0.000140934	0.000197705
							7.25044e-05	0.000154581	0.000244123	6.94099e-05	0.000141678	0.000197785
							7.24239e-05	0.000155434	0.000244498	6.93706e-05	0.000142533	0.000197865
							7.23836e-05	0.000156394	0.000244947	6.92133e-05	0.000143314	0.000197945
							7.23836e-05	0.000157497	0.000245434	6.90559e-05	0.000144281	0.000198025
							7.23434e-05	0.000158386	0.000245846	6.8938e-05	0.000145024	0.000198065
							7.22226e-05	0.000159452	0.00024622	6.88593e-05	0.000145954	0.000198144
							7.21421e-05	0.000160306	0.000246669	6.87807e-05	0.000146512	0.000198184
							7.20616e-05	0.000161159	0.000247156	6.87413e-05	0.000147367	0.000198264
							7.1981e-05	0.000162262	0.000247681	6.86627e-05	0.000148185	0.000198384
							7.19005e-05	0.000163222	0.00024813	6.8584e-05	0.000148929	0.000198464
							7.18603e-05	0.000164289	0.000248617	6.85054e-05	0.000149747	0.000198544
							7.182e-05	0.000165249	0.000249066	6.84267e-05	0.000150416	0.000198664
							7.17395e-05	0.000166102	0.000249516	6.83481e-05	0.0001509	0.000198744
							7.1659e-05	0.000167062	0.00025004	6.82694e-05	0.000151718	0.000198864
							7.16187e-05	0.000167951	0.000250564	6.82301e-05	0.00015235	0.000198944
							7.16187e-05	0.000169018	0.000251163	6.81121e-05	0.000153019	0.000199104
							7.15785e-05	0.000169943	0.00025165	6.80335e-05	0.000153577	0.000199184
							7.14979e-05	0.000170832	0.000252249	6.79548e-05	0.000154098	0.000199304
							7.14577e-05	0.000171792	0.000252848	6.78762e-05	0.00015473	0.000199424
							7.14577e-05	0.000172716	0.00025341	6.78762e-05	0.000155213	0.000199583
							7.14174e-05	0.00017357	0.000254084	6.78369e-05	0.000155771	0.000199663
							7.14174e-05	0.000174388	0.000254721	6.77582e-05	0.000156254	0.000199783
							7.14174e-05	0.000175455	0.000255395	6.77582e-05	0.000156812	0.000199943
							7.14174e-05	0.000176201	0.000256069	6.77582e-05	0.000157221	0.000200103
							7.14174e-05	0.00017709	0.000256631	6.77189e-05	0.00015763	0.000200303
							7.13772e-05	0.000178015	0.000257417	6.77189e-05	0.000158039	0.000200543
							7.13772e-05	0.000178691	0.000258129	6.77975e-05	0.000158448	0.000200743
							7.13772e-05	0.00017958	0.00025899	6.78369e-05	0.000158857	0.000200983
							7.13772e-05	0.00018022	0.000259664	6.79155e-05	0.000159192	0.000201142
							7.13772e-05	0.000181002	0.000260525	6.79548e-05	0.00015949	0.000201382
							7.13772e-05	0.00018182	0.000261312	6.79942e-05	0.000159899	0.000201622
							7.13772e-05	0.000182567	0.000262135	6.79942e-05	0.000160159	0.000201782
							7.13772e-05	0.000183207	0.000263184	6.79942e-05	0.000160419	0.000202102
							7.13369e-05	0.000183847	0.000264083	6.79942e-05	0.000160642	0.000202422
							7.13772e-05	0.000184416	0.000265094	6.79155e-05	0.000160865	0.000202661
							7.13772e-05	0.000185162	0.000266255	6.78762e-05	0.000161126	0.000202941
							7.13772e-05	0.000185696	0.000267116	6.77582e-05	0.000161237	0.000203221
							7.13772e-05	0.000186443	0.000268427	6.77582e-05	0.000161312	0.000203541
							7.13772e-05	0.000186941	0.000269588	6.76795e-05	0.00016146	0.000203861
							7.13772e-05	0.000187723	0.000271011	6.76402e-05	0.000161646	0.00020422
							7.13772e-05	0.000188434	0.000272471	6.75222e-05	0.000161758	0.00020462
							7.13772e-05	0.000189145	0.000274006	6.74829e-05	0.000161832	0.0002049
							7.14577e-05	0.000189963	0.000275579	6.74043e-05	0.000161907	0.0002053
							7.15382e-05	0.000190603	0.00027719	6.74043e-05	0.000161944	0.000205699
							7.15785e-05	0.000191243	0.000279025	6.73256e-05	0.000161981	0.000206139
							7.16187e-05	0.000191634	0.000280822	6.7247e-05	0.000161981	0.000206539
							7.1659e-05	0.000192097	0.000282582	6.72863e-05	0.000161981	0.000207018
							7.17395e-05	0.000192452	0.000284642	6.72863e-05	0.000161981	0.000207458
							7.182e-05	0.000192737	0.000286514	6.7247e-05	0.00016187	0.000207898
							7.19005e-05	0.000192915	0.000288274	6.72076e-05	0.000161795	0.000208497
							7.19408e-05	0.000193021	0.000290371	6.7247e-05	0.000161758	0.000209057
							7.19408e-05	0.000193057	0.000292543	6.7247e-05	0.000161684	0.000209617
							7.19408e-05	0.000193164	0.000295052	6.7247e-05	0.000161535	0.000210296
							7.20213e-05	0.000193199	0.000297337	6.72076e-05	0.000161349	0.000210816
							7.21421e-05	0.000193164	0.000300108	6.7247e-05	0.000161237	0.000211575
							7.21421e-05	0.000193092	0.00030198	6.7247e-05	0.000161089	0.000212335
							7.21823e-05	0.000193057	0.000305313	6.7247e-05	0.000160903	0.000213094
							7.22226e-05	0.000192986	0.000308122	6.73256e-05	0.00016068	0.000214014
							7.23434e-05	0.00019295	0.00031108	6.73649e-05	0.000160531	0.000214893
							7.23836e-05	0.000192808	0.000314637	6.74436e-05	0.000160271	0.000215892
							7.24239e-05	0.000192701	0.000317933	6.74829e-05	0.000160047	0.000216692
							7.25849e-05	0.000192523	0.000321041	6.75222e-05	0.00015975	0.000217851
							7.26654e-05	0.000192381	0.000324861	6.76009e-05	0.000159452	0.00021889
							7.27862e-05	0.000192239	0.000328531	6.76795e-05	0.000159304	0.00022001
							7.29472e-05	0.000192097	0.000333062	6.77582e-05	0.000159043	0.000221409
							7.31083e-05	0.000192026	0.000337144	6.78369e-05	0.000158783	0.000222568
							7.3229e-05	0.000191777	0.000342049	6.79548e-05	0.000158486	0.000224007
							7.33498e-05	0.000191599	0.000346056	6.79942e-05	0.000158188	0.000225406
							7.34706e-05	0.000191421	0.000350176	6.80335e-05	0.000157853	0.000226925
							7.36719e-05	0.000191208	0.000355643	6.81908e-05	0.000157593	0.000228764
							7.37926e-05	0.000191065	0.000360474	6.83088e-05	0.000157296	0.000230442
							7.39939e-05	0.000190781	0.000366316	6.84267e-05	0.000156961	0.000232361
							7.4155e-05	0.000190497	0.000371034	6.85447e-05	0.000156701	0.00023396
							7.42355e-05	0.000190319	0.000376838	6.86234e-05	0.000156403	0.000235879
							7.42757e-05	0.000190283	0.0003777	6.86234e-05	0.000156366	0.000236198
							7.44368e-05	0.000190034	0.000382306	6.8702e-05	0.000156069	0.000238237
							7.4477e-05	0.000189643	0.000387736	6.8702e-05	0.000155734	0.000240236
							7.44368e-05	0.000189181	0.000394252	6.86627e-05	0.000155288	0.000242754
							7.45575e-05	0.000188896	0.000400169	6.87413e-05	0.00015499	0.000244952
							7.48796e-05	0.000188647	0.000406872	6.89773e-05	0.00015473	0.000247631
							7.50406e-05	0.000188434	0.000413425	6.92133e-05	0.000154544	0.000250309
							7.52822e-05	0.00018815	0.000418668	6.94492e-05	0.000154321	0.000253107
							7.55237e-05	0.000187794	0.000426083	6.96458e-05	0.000154023	0.000256385
							7.56848e-05	0.000187438	0.000432524	6.97245e-05	0.000153726	0.000259303
							7.60068e-05	0.000187154	0.000439751	6.98425e-05	0.000153428	0.00026278
							7.62081e-05	0.000186798	0.000446866	6.99998e-05	0.000153094	0.000266218
							7.63691e-05	0.000186443	0.000453607	7.01964e-05	0.000152833	0.000268976
							7.65302e-05	0.000186016	0.00046046	7.0393e-05	0.000152499	0.000273013
							7.67315e-05	0.000185625	0.000467388	7.0511e-05	0.000152164	0.000276611
							7.6973e-05	0.000185234	0.000475439	7.06683e-05	0.000151941	0.000280928
							7.7134e-05	0.000184985	0.00048188	7.07863e-05	0.000151755	0.000284485
							7.73756e-05	0.000184629	0.000489444	7.09043e-05	0.000151532	0.000288723
							7.75769e-05	0.000184167	0.000497645	7.11009e-05	0.000151197	0.00029284
							7.78184e-05	0.000183776	0.000504611	7.12975e-05	0.000150974	0.000297117
							7.81002e-05	0.000183384	0.000511651	7.14941e-05	0.000150788	0.000302233
							7.83418e-05	0.000183029	0.000518691	7.16514e-05	0.000150602	0.00030631
							7.85028e-05	0.00018278	0.000526368	7.18481e-05	0.000150416	0.000311267
							7.86236e-05	0.000182318	0.000533708	7.1966e-05	0.000150193	0.000316823
							7.88249e-05	0.000181962	0.000540486	7.21627e-05	0.000150007	0.000320901
							7.90664e-05	0.0001815	0.00054835	7.23593e-05	0.000149896	0.000326617
							7.92677e-05	0.00018118	0.000553855	7.25559e-05	0.00014971	0.000331613
							7.95093e-05	0.000180789	0.000561419	7.27132e-05	0.000149561	0.000337249
							7.97105e-05	0.00018054	0.000567224	7.27919e-05	0.000149449	0.000342885
							7.99924e-05	0.000180113	0.000574002	7.29492e-05	0.000149338	0.000348202
							8.03144e-05	0.000179722	0.000581079	7.32245e-05	0.000149226	0.000354518
							8.04754e-05	0.000179437	0.000586959	7.33424e-05	0.000149078	0.000359154
							8.06365e-05	0.000179082	0.000592651	7.35784e-05	0.000149003	0.000364631
							8.08378e-05	0.000178797	0.000598156	7.38144e-05	0.000148966	0.000371146
							8.11196e-05	0.000178513	0.000603024	7.39323e-05	0.000148929	0.000376742
							8.14014e-05	0.000178193	0.000609428	7.4129e-05	0.000148892	0.000383298
							8.16832e-05	0.000177873	0.000614221	7.44042e-05	0.000148854	0.000388974
							8.18845e-05	0.000177588	0.000619576	7.46402e-05	0.000148817	0.00039465
							8.2126e-05	0.000177304	0.000623208	7.47188e-05	0.000148854	0.000399847
							8.24078e-05	0.000177055	0.00062729	7.48762e-05	0.000148929	0.000405962
							8.26494e-05	0.00017677	0.000631634	7.51514e-05	0.000148966	0.000412558
							8.28104e-05	0.000176557	0.000635491	7.53481e-05	0.000149003	0.000418154
							8.31325e-05	0.000176308	0.000639348	7.5584e-05	0.000149078	0.00042467
							8.34143e-05	0.00017613	0.000642419	7.57806e-05	0.000149264	0.000429306
							8.36156e-05	0.000175952	0.000645715	7.60166e-05	0.000149449	0.000434823
							8.38168e-05	0.000175846	0.00064755	7.62526e-05	0.000149561	0.000441218
							8.41389e-05	0.000175739	0.000650096	7.64492e-05	0.000149673	0.000446654
							8.44207e-05	0.000175597	0.000652493	7.66851e-05	0.000149821	0.00045289
							8.4622e-05	0.000175526	0.00065429	7.68031e-05	0.000149933	0.000458127
							8.48636e-05	0.000175419	0.000656088	7.71177e-05	0.000150156	0.000463323
							8.51051e-05	0.000175383	0.000657323	7.73537e-05	0.000150379	0.00046804
							8.54272e-05	0.000175348	0.00065811	7.75896e-05	0.000150677	0.000473476
							8.56687e-05	0.000175348	0.000659196	7.78256e-05	0.000150937	0.000479152
							8.587e-05	0.000175348	0.000659795	7.80615e-05	0.000151123	0.000483909
							8.61518e-05	0.000175383	0.000660244	7.83368e-05	0.000151532	0.000489385
							8.63933e-05	0.000175383	0.000660319	7.85728e-05	0.000151792	0.000493942
							8.65946e-05	0.000175455	0.000660244	7.87694e-05	0.000152015	0.00049658
							8.67959e-05	0.000175597	0.000659795	7.90054e-05	0.000152387	0.000502576
							8.70375e-05	0.000175703	0.000659346	7.92413e-05	0.000152722	0.000506733
							8.73595e-05	0.00017581	0.000658522	7.95166e-05	0.000153019	0.00051141
							8.76413e-05	0.000175917	0.000657623	7.97132e-05	0.000153466	0.000515208
							8.79231e-05	0.000176095	0.00065635	7.99098e-05	0.000153726	0.000518845
							8.80842e-05	0.000176272	0.000655264	8.01851e-05	0.000154098	0.000522123
							8.83257e-05	0.000176521	0.000653691	8.04211e-05	0.000154544	0.00052572
							8.86478e-05	0.000176841	0.000652081	8.0657e-05	0.000155027	0.000529438
							8.88491e-05	0.000177161	0.000650433	8.0775e-05	0.000155325	0.000532436
							8.91309e-05	0.000177481	0.000648299	8.10503e-05	0.000155771	0.000535754
							8.94127e-05	0.000177766	0.000646276	8.12076e-05	0.000156217	0.000538232
							8.96542e-05	0.000178122	0.000644329	8.14435e-05	0.000156626	0.00054059
							8.9936e-05	0.000178619	0.00064152	8.17188e-05	0.000157147	0.000543348
							9.01776e-05	0.000179046	0.000639536	8.19155e-05	0.000157556	0.000545507
							9.05802e-05	0.000179544	0.000636615	8.22301e-05	0.000157965	0.000547905
							9.07815e-05	0.000179864	0.000634068	8.25053e-05	0.000158486	0.000549784
							9.1023e-05	0.000180362	0.000631447	8.26233e-05	0.000158932	0.000551383
							9.13853e-05	0.000180931	0.000628489	8.28593e-05	0.000159452	0.000553102
							9.16269e-05	0.000181429	0.000625455	8.31346e-05	0.000159936	0.000554501
							9.19489e-05	0.000182069	0.000622572	8.34098e-05	0.000160494	0.00055598
							9.22307e-05	0.000182673	0.000619688	8.36458e-05	0.000160828	0.000557019
							9.25528e-05	0.000183207	0.00061673	8.38817e-05	0.000161312	0.000557858
							9.28749e-05	0.000183847	0.000613172	8.41177e-05	0.000161832	0.000558858
							9.31164e-05	0.000184451	0.000610326	8.43536e-05	0.000162353	0.000559457
							9.33982e-05	0.000185198	0.000606394	8.46289e-05	0.000162948	0.000559937
							9.37605e-05	0.000185874	0.000603249	8.48649e-05	0.000163431	0.000560337
							9.41631e-05	0.00018662	0.000599991	8.51795e-05	0.000163952	0.000560617
							9.45254e-05	0.000187367	0.000596733	8.54548e-05	0.000164398	0.000560736
							9.48072e-05	0.000187972	0.000593437	8.57694e-05	0.000164882	0.000560736
							9.51696e-05	0.00018879	0.000589805	8.61233e-05	0.000165402	0.000560537
							9.54916e-05	0.000189501	0.000586247	8.64379e-05	0.000165886	0.000560297
							9.58539e-05	0.000190425	0.000582315	8.67132e-05	0.000166481	0.000559857
							9.59345e-05	0.000190568	0.000581791	8.67918e-05	0.000166555	0.000559777
							9.62163e-05	0.000191172	0.000579544	8.69885e-05	0.00016689	0.000559497
							9.64981e-05	0.00019199	0.000576061	8.72244e-05	0.000167224	0.000558738
							9.66994e-05	0.00019263	0.000571942	8.74211e-05	0.000167633	0.000557699
							9.70617e-05	0.000193448	0.000568834	8.7657e-05	0.00016808	0.000556899
							9.7585e-05	0.000194479	0.000564752	8.81289e-05	0.000168712	0.0005561
							9.80279e-05	0.000195475	0.000561457	8.85615e-05	0.000169269	0.00055518
							9.84707e-05	0.000196293	0.000558723	8.88761e-05	0.000169753	0.000554221
							9.89538e-05	0.000197431	0.000554866	8.92694e-05	0.000170311	0.000552822
							9.92759e-05	0.000198178	0.000551533	8.9584e-05	0.000170757	0.000551583
							9.97992e-05	0.00019928	0.000547863	8.99772e-05	0.000171315	0.000549984
							0.000100162	0.000200169	0.000544306	9.03312e-05	0.000171761	0.000548585
							0.000100604	0.000201094	0.000540374	9.06851e-05	0.000172244	0.000547426
							0.000101007	0.000202089	0.000537602	9.1039e-05	0.000172691	0.000545947
							0.00010141	0.000203049	0.000534307	9.14323e-05	0.000173137	0.000544108
							0.000101933	0.000204081	0.000530487	9.18649e-05	0.00017362	0.000542189
							0.000102376	0.000204863	0.000527454	9.21795e-05	0.000174104	0.00054055
							0.000102899	0.000205965	0.000523372	9.2612e-05	0.00017455	0.000538512
							0.000103302	0.000206783	0.000520114	9.30053e-05	0.000174847	0.000537193
							0.000103704	0.000207814	0.000516856	9.34379e-05	0.000175294	0.000535154
							0.000104268	0.000208881	0.000513636	9.38705e-05	0.000175777	0.000532955
							0.000104711	0.000209806	0.000510677	9.43031e-05	0.000176112	0.000530997
							0.000105234	0.00021073	0.00050667	9.4657e-05	0.000176521	0.000528718
							0.000105677	0.000211619	0.000503487	9.50502e-05	0.000176893	0.00052672
							0.00010616	0.000212651	0.000500304	9.54828e-05	0.000177264	0.000525161
							0.000106683	0.000213753	0.000496634	9.59941e-05	0.000177748	0.000522563
							0.000107126	0.000214678	0.00049405	9.6466e-05	0.000178082	0.000520444
							0.000107609	0.000215744	0.000490605	9.68592e-05	0.000178417	0.000517966
							0.000108052	0.000216527	0.00048731	9.73311e-05	0.000178715	0.000515807
							0.000108616	0.000217273	0.000484202	9.77244e-05	0.000179049	0.000513849
							0.000109099	0.000218518	0.000480607	9.81963e-05	0.000179421	0.00051145
							0.000109461	0.000219407	0.000477573	9.86289e-05	0.000179793	0.000509172
							0.000110025	0.000220509	0.00047484	9.91008e-05	0.000180128	0.000506534
							0.000110548	0.00022147	0.000471582	9.95727e-05	0.000180314	0.000504215
							0.000111031	0.00022243	0.000468137	0.000100163	0.000180723	0.000501497
							0.000111434	0.000223248	0.000465216	0.000100477	0.000180983	0.000499378
							0.000111877	0.000224172	0.000462295	0.000100949	0.000181318	0.00049682
							0.000112319	0.000225168	0.000458849	0.00010146	0.000181652	0.000494462
							0.000112803	0.000226057	0.000456191	0.000101932	0.000181913	0.000492063
							0.000113245	0.000227053	0.000453045	0.000102483	0.000182173	0.000489265
							0.000113728	0.00022787	0.000450162	0.000102876	0.000182322	0.000486827
							0.000114212	0.000228688	0.000447353	0.000103427	0.000182619	0.000484589
							0.000114735	0.000229684	0.000444058	0.000103938	0.000182917	0.000481591
							0.000115178	0.000230502	0.000441249	0.00010441	0.00018314	0.000479632
							0.00011554	0.000231569	0.000438141	0.000104882	0.000183437	0.000476754
							0.000116023	0.000232422	0.000435669	0.000105354	0.00018366	0.000474316
							0.000116426	0.000233169	0.000432935	0.000105786	0.000183772	0.000471877
							0.000116949	0.000234022	0.00042964	0.000106376	0.000184032	0.000469159
							0.000117352	0.000234876	0.000426869	0.000106769	0.000184255	0.000466561
							0.000117754	0.000235871	0.000423723	0.00010732	0.000184553	0.000464083
							0.000118076	0.000236725	0.000421252	0.000107792	0.000184813	0.000461644
							0.0001186	0.000237507	0.000418293	0.000108342	0.000184999	0.000459206
							0.000118962	0.000238432	0.00041556	0.000108775	0.000185148	0.000456328
							0.000119324	0.000239143	0.000412901	0.000109168	0.000185371	0.000454129
							0.000119687	0.000240139	0.000409793	0.00010964	0.000185594	0.000451051
							0.000120089	0.000240921	0.000407209	0.000110112	0.000185743	0.000448653
							0.000120371	0.000241846	0.000404325	0.000110584	0.000185929	0.000446175
							0.000120733	0.000242557	0.000401966	0.000110938	0.000186115	0.000443776
							0.000121096	0.000243375	0.000399345	0.00011141	0.000186338	0.000441338
							0.000121458	0.000244299	0.000396386	0.000111882	0.000186561	0.00043862
							0.000121659	0.000244939	0.00039384	0.000112236	0.00018671	0.000435982
							0.000121941	0.000245793	0.000390844	0.000112707	0.000186896	0.000433144
							0.000122183	0.000246397	0.000388485	0.000113101	0.000187081	0.000431105
							0.000122424	0.000247286	0.000385714	0.000113494	0.000187267	0.000428667
							0.000122666	0.000248175	0.00038313	0.000114005	0.000187453	0.000425789
							0.000122907	0.000248887	0.000380621	0.000114438	0.000187602	0.00042355
							0.000123149	0.000249598	0.000377662	0.000114752	0.000187676	0.000420472
							0.00012335	0.000250273	0.000375415	0.000115067	0.000187751	0.000418034
							0.000123511	0.000250842	0.000372719	0.000115421	0.000187937	0.000415955
							0.000123592	0.000251802	0.000369798	0.000115814	0.000188085	0.000413077
							0.000123793	0.000252549	0.000367739	0.000116207	0.000188234	0.000410679
							0.000124034	0.000253367	0.000364818	0.000116561	0.00018842	0.000408281
							0.000124195	0.000253972	0.000362346	0.000116837	0.000188569	0.000405443
							0.000124357	0.000254718	0.000359612	0.000117112	0.00018868	0.000402645
							0.000124477	0.00025543	0.000357029	0.000117427	0.000188829	0.000400246
							0.000124558	0.00025607	0.000354594	0.000117781	0.000189015	0.000398288
							0.000124679	0.000256852	0.00035216	0.000118134	0.000189201	0.000395489
							0.000124759	0.000257528	0.000349801	0.00011841	0.000189387	0.000393291
							0.00012484	0.00025831	0.000347142	0.000118646	0.000189499	0.000390333
							0.00012496	0.000258808	0.000344558	0.000118803	0.00018961	0.000387935
							0.000125001	0.000259519	0.000342087	0.000119039	0.000189722	0.000385576
							0.000125041	0.000260301	0.000339241	0.000119393	0.000189833	0.000383218
							0.000125081	0.000260941	0.000336807	0.000119629	0.000190019	0.000381339
							0.000125121	0.000261688	0.00033456	0.000119865	0.000190205	0.000378101
							0.000125121	0.000262257	0.000331976	0.000120022	0.000190279	0.000375703
							0.000125041	0.00026272	0.000329542	0.000120179	0.000190391	0.000373425
							0.000125041	0.000263537	0.000326771	0.000120376	0.000190577	0.000370706
							0.000125001	0.000264142	0.000324411	0.000120533	0.000190688	0.000368748
							0.00012492	0.000264853	0.00032164	0.000120612	0.000190874	0.000366429
							0.00012488	0.000265529	0.00031988	0.000120691	0.00019106	0.000363791
							0.00012488	0.000265635	0.000319431	0.00012073	0.000191097	0.000363391
							0.000124799	0.000266098	0.000316959	0.000120887	0.000191209	0.000361513
							0.000124558	0.000266596	0.000314488	0.000120887	0.000191246	0.000358755
							0.000124316	0.000267093	0.000312054	0.000120848	0.000191283	0.000356356
							0.000124236	0.000267769	0.000309395	0.000120927	0.000191432	0.000354278
							0.000124195	0.000268338	0.000307185	0.000121123	0.000191618	0.000351959
							0.000124155	0.000269085	0.000305163	0.00012132	0.000191841	0.000349441
							0.000124034	0.000269618	0.000302804	0.000121477	0.000192027	0.000347322
							0.000123914	0.000270152	0.000300595	0.000121556	0.000192176	0.000345244
							0.000123753	0.000270863	0.000297973	0.000121634	0.000192325	0.000342806
							0.000123632	0.000271396	0.000295764	0.000121634	0.000192511	0.000340807
							0.000123511	0.000272036	0.000293217	0.000121752	0.000192659	0.000338488
							0.000123471	0.00027257	0.000291607	0.000121792	0.000192845	0.00033637
							0.00012335	0.000273139	0.000289173	0.000121831	0.000192994	0.000334331
							0.000123109	0.000273743	0.000286664	0.000121792	0.000193106	0.000331893
							0.000122988	0.000274205	0.000284529	0.000121752	0.000193254	0.000329814
							0.000122746	0.000274881	0.000282058	0.000121752	0.000193403	0.000327496
							0.000122545	0.000275415	0.000280073	0.000121674	0.000193552	0.000325697
							0.000122384	0.000275877	0.000277789	0.000121674	0.0001937	0.000323659
							0.000122223	0.000276552	0.000275654	0.000121634	0.000193812	0.00032134
							0.000122022	0.00027705	0.000273595	0.000121595	0.000193961	0.000319302
							0.00012174	0.000277513	0.000271198	0.000121477	0.000194147	0.000316983
							0.000121538	0.000278046	0.000269138	0.000121398	0.000194295	0.000315144
							0.000121337	0.000278544	0.000266891	0.000121359	0.000194481	0.000313026
							0.000121176	0.000279006	0.000264757	0.000121241	0.000194593	0.000311027
							0.000120894	0.00027954	0.000263072	0.000121163	0.000194816	0.000309109
							0.000120613	0.000280073	0.00026075	0.000121005	0.000195002	0.00030691
							0.000120331	0.000280464	0.000258803	0.000120887	0.000195151	0.000304991
							0.000120049	0.000280997	0.000256668	0.000120809	0.000195299	0.000302873
							0.000119848	0.000281353	0.000254608	0.000120691	0.000195523	0.000300914
							0.000119646	0.000281922	0.000252736	0.000120651	0.000195709	0.000299355
							0.000119365	0.00028242	0.000250864	0.000120573	0.000195932	0.000297197
							0.000119203	0.000282811	0.000249029	0.000120415	0.00019608	0.000295318
							0.000118922	0.000283238	0.000246894	0.000120258	0.000196266	0.000293199
							0.00011864	0.000283665	0.000245246	0.00012014	0.000196452	0.000291561
							0.000118439	0.000283985	0.000243299	0.000119983	0.000196638	0.000289642
							0.000118157	0.000284518	0.000241277	0.000119786	0.000196898	0.000287883
							0.000117915	0.000285016	0.000239817	0.000119668	0.000197084	0.000286124
							0.000117633	0.000285514	0.000237832	0.000119432	0.000197233	0.000284126
							0.000117432	0.00028594	0.000236109	0.000119275	0.000197419	0.000282607
							0.00011715	0.000286225	0.000234274	0.000119118	0.000197642	0.000280808
							0.000116909	0.000286652	0.000232477	0.00011896	0.000197902	0.000278809
							0.000116546	0.000287114	0.000230866	0.000118764	0.000198126	0.00027741
							0.000116305	0.000287576	0.000228957	0.000118567	0.000198386	0.000275492
							0.000116063	0.000287932	0.000227646	0.00011837	0.000198646	0.000273853
							0.000115741	0.000288394	0.000225811	0.000118095	0.000198832	0.000272054
							0.0001155	0.000288643	0.000224276	0.000117898	0.000198981	0.000270335
							0.000115298	0.00028907	0.000222628	0.000117741	0.000199204	0.000268696
							0.000115017	0.000289496	0.00022083	0.000117466	0.000199464	0.000267057
							0.000114775	0.000289852	0.000219333	0.000117269	0.00019965	0.000265538
							0.000114453	0.000290279	0.000217835	0.000117033	0.000199985	0.000263979
							0.000114212	0.000290599	0.000216374	0.000116837	0.000200208	0.000262181
							0.00011397	0.000291026	0.000215026	0.00011664	0.000200431	0.000260582
							0.000113648	0.00029131	0.000213228	0.000116483	0.000200729	0.000258783
							0.000113366	0.000291594	0.000211805	0.000116247	0.000200915	0.000257344
							0.000113165	0.000292021	0.000210158	0.000116011	0.000201175	0.000256185
							0.000112883	0.000292341	0.000208997	0.000115814	0.000201472	0.000254386
							0.000112601	0.000292661	0.000207611	0.000115618	0.000201733	0.000252987
							0.000112279	0.000293052	0.000206113	0.000115382	0.00020203	0.000251268
							0.000112078	0.000293266	0.00020469	0.000115264	0.00020229	0.000249869
							0.000111836	0.000293657	0.000203118	0.000114988	0.000202588	0.00024823
							0.000111595	0.000293977	0.000201807	0.000114752	0.000202811	0.000247191
							0.000111273	0.000294333	0.000200309	0.000114516	0.000203146	0.000245432
							0.000111152	0.000294653	0.000199373	0.000114281	0.000203406	0.000244033
							0.00011087	0.000294937	0.00019795	0.000114045	0.000203629	0.000242674
							0.000110588	0.000295186	0.000196489	0.000113809	0.000203927	0.000241115
							0.000110307	0.000295471	0.000195179	0.000113612	0.000204224	0.000239796
							0.000110025	0.000295862	0.000193681	0.000113376	0.000204559	0.000238597
							0.000109823	0.000296111	0.000192445	0.00011314	0.000204819	0.000237158
							0.000109501	0.000296466	0.000191509	0.000112865	0.000205154	0.000235799
							0.00010922	0.000296751	0.000189936	0.000112668	0.000205414	0.00023432
							0.000109018	0.000296929	0.000188663	0.000112472	0.000205674	0.000233041
							0.000108656	0.000297249	0.000187165	0.000112196	0.000206009	0.000231482
							0.000108334	0.000297497	0.000185929	0.000112	0.000206232	0.000230602
							0.000108173	0.000297782	0.000184843	0.000111764	0.000206567	0.000229243
							0.000107891	0.000298066	0.000183495	0.000111528	0.000206901	0.000227764
							0.000107609	0.000298351	0.000182334	0.000111331	0.000207162	0.000226525
							0.000107327	0.000298564	0.000180986	0.000111056	0.000207496	0.000225086
							0.000107086	0.000298778	0.000179787	0.00011082	0.000207757	0.000224007
							0.000106844	0.000299027	0.000178402	0.000110584	0.000208091	0.000222728
							0.000106643	0.000299347	0.000177316	0.000110427	0.000208463	0.000221568
							0.000106361	0.00029956	0.000176267	0.000110151	0.000208724	0.000220369
							0.000106079	0.000299844	0.000174882	0.000109837	0.000209133	0.00021905
							0.000105878	0.000300093	0.000173758	0.000109601	0.000209393	0.000217891
							0.000105516	0.000300307	0.000172448	0.000109365	0.000209802	0.000216652
							0.000105274	0.000300485	0.000171324	0.000109129	0.000210099	0.000215413
							0.000105073	0.000300698	0.000170351	0.000108854	0.000210397	0.000214493
							0.000104872	0.000300982	0.000168965	0.000108618	0.000210769	0.000213254
							0.00010463	0.000301231	0.000168029	0.000108421	0.000211141	0.000212135
							0.00010455	0.000301267	0.000167842	0.000108382	0.000211215	0.000211935
							0.000104308	0.00030148	0.000166718	0.000108146	0.000211512	0.000211056
							0.000103865	0.000301516	0.00016552	0.000107752	0.00021181	0.000209737
							0.000103463	0.000301551	0.000164322	0.000107399	0.000211996	0.000208497
							0.000103221	0.0003018	0.000163161	0.000107084	0.000212293	0.000207378
							0.00010306	0.000302085	0.00016215	0.000106927	0.000212702	0.000206459
							0.00010298	0.000302298	0.000161138	0.000106769	0.000213223	0.00020526
							0.000102738	0.000302547	0.000160165	0.000106612	0.00021352	0.00020438
							0.000102537	0.000302796	0.000159154	0.000106455	0.00021393	0.000203341
							0.000102255	0.000303009	0.00015803	0.000106219	0.000214339	0.000202222
							0.000102013	0.000303223	0.000157094	0.000105904	0.000214748	0.000201262
							0.000101812	0.000303436	0.000155896	0.000105668	0.000215157	0.000200263
							0.000101571	0.000303614	0.000154922	0.000105432	0.000215529	0.000199344
							0.000101289	0.000303827	0.000153948	0.000105157	0.0002159	0.000198424
							0.000101087	0.000303934	0.000153012	0.000104882	0.000216198	0.000197345
							0.000100886	0.000304076	0.000152076	0.000104724	0.00021657	0.000196426
							0.000100604	0.000304289	0.00015099	0.000104488	0.000216979	0.000195346
							0.000100443	0.000304467	0.000149941	0.000104331	0.000217425	0.000194627
							0.000100121	0.000304752	0.000148818	0.000104017	0.000217834	0.000193628
							9.98797e-05	0.000304894	0.000148032	0.000103781	0.000218169	0.000192828
							9.95979e-05	0.000305072	0.000147095	0.000103545	0.000218578	0.000191869
							9.93564e-05	0.000305285	0.000145897	0.000103269	0.000218987	0.000190949
							9.91148e-05	0.000305499	0.000144998	0.000103112	0.000219396	0.00019007
							9.89538e-05	0.000305712	0.000143763	0.000102797	0.000219805	0.000189191
							9.87525e-05	0.000305819	0.000142789	0.00010264	0.000220214	0.000188351
							9.8511e-05	0.000305925	0.000141928	0.000102443	0.000220623	0.000187592
							9.82292e-05	0.000306139	0.000140767	0.000102129	0.000221069	0.000186592
							9.79876e-05	0.000306281	0.000139868	0.000101854	0.000221478	0.000185753
							9.77863e-05	0.00030653	0.00013867	0.000101618	0.000221924	0.000184794
							9.75045e-05	0.000306672	0.000137696	0.000101382	0.000222408	0.000184154
							9.7263e-05	0.000306885	0.000136722	0.000101106	0.000222854	0.000183355
							9.70617e-05	0.000307063	0.000135749	0.00010087	0.0002233	0.000182395
							9.69006e-05	0.000307205	0.000134775	0.000100674	0.000223672	0.000181636
							9.66994e-05	0.000307454	0.000133764	0.000100438	0.000224193	0.000180756
							9.64578e-05	0.000307561	0.000132753	0.000100241	0.000224565	0.000179957
							9.62163e-05	0.000307703	0.000131667	9.99266e-05	0.000225048	0.000179038
							9.59747e-05	0.000307881	0.000130731	9.96907e-05	0.000225457	0.000178598
							9.57734e-05	0.000308059	0.000129832	9.94547e-05	0.000225903	0.000177718
							9.55319e-05	0.000308201	0.000129008	9.91401e-05	0.000226424	0.000176879
							9.52501e-05	0.000308379	0.000128109	9.89042e-05	0.000226833	0.00017616
							9.49683e-05	0.000308557	0.000127098	9.86682e-05	0.000227316	0.00017532
							9.48878e-05	0.00030877	0.000126274	9.85109e-05	0.000227725	0.000174641
							9.46865e-05	0.000309019	0.000125413	9.8275e-05	0.000228134	0.000174121
							9.44047e-05	0.000309232	0.000124439	9.79997e-05	0.000228804	0.000173281
							9.41631e-05	0.000309375	0.00012384	9.77637e-05	0.00022925	0.000172682
							9.39216e-05	0.000309517	0.000122792	9.74884e-05	0.000229696	0.000171842
							9.368e-05	0.00030973	0.000122043	9.72525e-05	0.00023018	0.000171123
							9.34385e-05	0.000309944	0.000121219	9.70559e-05	0.000230663	0.000170483
							9.31164e-05	0.000310193	0.00012032	9.67806e-05	0.000231184	0.000169764
							9.29151e-05	0.000310335	0.000119609	9.66233e-05	0.000231667	0.000169084
							9.27541e-05	0.000310548	0.000118897	9.63873e-05	0.000232262	0.000168325
							9.25125e-05	0.000310761	0.000118148	9.6112e-05	0.000232671	0.000167685
							9.22307e-05	0.000310975	0.000117249	9.57974e-05	0.000233229	0.000166966
							9.19892e-05	0.000311153	0.000116575	9.56401e-05	0.000233601	0.000166366
							9.18282e-05	0.000311259	0.000115864	9.54828e-05	0.000234196	0.000165607
							9.16269e-05	0.000311437	0.000115077	9.52469e-05	0.000234791	0.000165047
							9.14658e-05	0.000311615	0.000114628	9.50109e-05	0.000235237	0.000164448
							9.12645e-05	0.000311828	0.000113879	9.47356e-05	0.000235795	0.000163688
							9.10633e-05	0.000312042	0.000113243	9.45783e-05	0.000236092	0.000163088
							9.09022e-05	0.000312184	0.000112643	9.43817e-05	0.00023665	0.000162489
							9.07009e-05	0.000312397	0.000111969	9.41458e-05	0.000237208	0.000161729
							9.04997e-05	0.000312611	0.000111408	9.39491e-05	0.000237691	0.00016125
							9.03386e-05	0.00031286	0.000110958	9.37918e-05	0.000238323	0.00016061
							9.01373e-05	0.000313002	0.000110359	9.35559e-05	0.000238807	0.000160011
							8.9936e-05	0.00031318	0.000109797	9.32806e-05	0.000239141	0.000159411
							8.96945e-05	0.000313393	0.000109236	9.3084e-05	0.000239774	0.000158811
							8.95335e-05	0.000313606	0.000108786	9.2848e-05	0.000240257	0.000158292
							8.92919e-05	0.00031382	0.00010815	9.26514e-05	0.000240778	0.000157692
							8.91711e-05	0.000314069	0.0001077	9.25727e-05	0.000241261	0.000157133
							8.89296e-05	0.000314246	0.000107288	9.22974e-05	0.000241707	0.000156653
							8.87686e-05	0.000314495	0.000106764	9.21008e-05	0.000242154	0.000155973
							8.86478e-05	0.000314638	0.000106315	9.19042e-05	0.000242637	0.000155454
							8.84062e-05	0.000314815	0.000105715	9.17862e-05	0.000243158	0.000154814
							8.82452e-05	0.000314958	0.000105341	9.15896e-05	0.000243678	0.000154334
							8.80842e-05	0.000315171	0.000104779	9.13536e-05	0.000244236	0.000153735
							8.78426e-05	0.000315384	0.000104367	9.10783e-05	0.000244645	0.000153175
							8.76816e-05	0.000315562	0.000103955	9.08817e-05	0.000245091	0.000152616
							8.74803e-05	0.000315811	0.000103469	9.07244e-05	0.000245649	0.000152056
							8.73193e-05	0.000315918	0.000103132	9.06064e-05	0.000246132	0.000151456
							8.7118e-05	0.000316167	0.000102682	9.03705e-05	0.000246653	0.000150857
							8.69972e-05	0.000316344	0.000102195	9.02132e-05	0.000247136	0.000150417
							8.67959e-05	0.000316487	0.000101783	9.00166e-05	0.000247545	0.000149897
							8.67154e-05	0.000316664	0.000101446	8.97806e-05	0.000248103	0.000149258
							8.65946e-05	0.000316807	0.000101072	8.9584e-05	0.000248475	0.000148858
							8.63933e-05	0.00031702	0.000100623	8.94267e-05	0.000249033	0.000148179
							8.62726e-05	0.000317233	0.000100248	8.93087e-05	0.000249516	0.000147659
							8.60713e-05	0.000317447	9.98362e-05	8.91121e-05	0.000249925	0.000147219
							8.59505e-05	0.00031766	9.94617e-05	8.89154e-05	0.000250483	0.0001467
							8.58297e-05	0.000317838	9.91247e-05	8.87188e-05	0.000250967	0.00014618
							8.56687e-05	0.000318087	9.87127e-05	8.85615e-05	0.000251376	0.00014566
							8.56285e-05	0.000318158	9.86378e-05	8.85615e-05	0.000251487	0.00014554
							8.55479e-05	0.000318229	9.84132e-05	8.84435e-05	0.000251859	0.000145101
							8.51856e-05	0.000318371	9.78514e-05	8.81682e-05	0.000252194	0.000144381
							8.49038e-05	0.000318371	9.73646e-05	8.78536e-05	0.000252491	0.000143742
							8.4783e-05	0.000318478	9.70276e-05	8.76963e-05	0.000253049	0.000143222
							8.46623e-05	0.000318727	9.67654e-05	8.7657e-05	0.000253681	0.000142742
							8.46623e-05	0.00031894	9.65408e-05	8.75784e-05	0.00025409	0.000142343
							8.46623e-05	0.000319154	9.62037e-05	8.74211e-05	0.000254685	0.000141743
							8.45817e-05	0.000319403	9.58667e-05	8.72638e-05	0.000255243	0.000141263
							8.44207e-05	0.00031958	9.56046e-05	8.71064e-05	0.000255615	0.000140904
							8.42597e-05	0.000319794	9.51926e-05	8.69098e-05	0.00025621	0.000140344
							8.41389e-05	0.000319936	9.49305e-05	8.67525e-05	0.000256693	0.000139904
							8.39779e-05	0.000320078	9.4556e-05	8.66739e-05	0.000257139	0.000139185
							8.38168e-05	0.000320221	9.42939e-05	8.65952e-05	0.000257548	0.000138705
							8.36961e-05	0.000320327	9.39568e-05	8.65166e-05	0.000257957	0.000138225
							8.35753e-05	0.000320505	9.36198e-05	8.63593e-05	0.000258441	0.000137586
							8.34545e-05	0.000320718	9.33577e-05	8.62413e-05	0.000258887	0.000137146
							8.34143e-05	0.000320896	9.30955e-05	8.61233e-05	0.00025937	0.000136627
							8.32532e-05	0.000321038	9.28334e-05	8.60053e-05	0.000259705	0.000136147
							8.31325e-05	0.000321216	9.25338e-05	8.5848e-05	0.00026004	0.000135627
							8.30117e-05	0.000321323	9.21593e-05	8.573e-05	0.000260523	0.000135028
							8.28909e-05	0.000321465	9.19721e-05	8.56514e-05	0.000260858	0.000134628
							8.27701e-05	0.000321643	9.16351e-05	8.54941e-05	0.000261379	0.000134228
							8.26896e-05	0.000321785	9.13729e-05	8.54154e-05	0.000261788	0.000133669
							8.26494e-05	0.000321927	9.11483e-05	8.52581e-05	0.000262271	0.000133149
							8.26091e-05	0.000322034	9.0961e-05	8.51402e-05	0.000262606	0.000132709
							8.26091e-05	0.00032207	9.06614e-05	8.50222e-05	0.000262978	0.00013223
							8.25286e-05	0.000322212	9.03618e-05	8.49042e-05	0.000263387	0.00013167
							8.24481e-05	0.000322354	9.01372e-05	8.47862e-05	0.000263796	0.00013123
							8.24078e-05	0.000322496	8.99499e-05	8.47076e-05	0.000264205	0.000130751
							8.23273e-05	0.000322567	8.98001e-05	8.46683e-05	0.000264614	0.000130311
							8.22468e-05	0.00032271	8.9538e-05	8.46289e-05	0.000264986	0.000129831
							8.22468e-05	0.000322745	8.92759e-05	8.4393e-05	0.000265283	0.000129272
							8.21663e-05	0.000322816	8.90886e-05	8.43143e-05	0.000265692	0.000128872
							8.20455e-05	0.000322923	8.87516e-05	8.41963e-05	0.000266138	0.000128432
							8.20455e-05	0.000322959	8.85269e-05	8.40784e-05	0.000266436	0.000128072
							8.19247e-05	0.00032303	8.83771e-05	8.39604e-05	0.00026677	0.000127633
							8.18845e-05	0.000323136	8.82273e-05	8.38424e-05	0.000267142	0.000127113
							8.18442e-05	0.000323208	8.80775e-05	8.37638e-05	0.000267365	0.000126753
							8.16832e-05	0.000323314	8.78528e-05	8.36851e-05	0.000267923	0.000126314
							8.16429e-05	0.000323385	8.76656e-05	8.36458e-05	0.000268295	0.000125914
							8.16429e-05	0.000323385	8.74784e-05	8.35278e-05	0.000268667	0.000125474
							8.16429e-05	0.000323456	8.73286e-05	8.34098e-05	0.000268927	0.000125074
							8.16027e-05	0.000323528	8.71788e-05	8.33312e-05	0.000269299	0.000124755
							8.16027e-05	0.000323528	8.69541e-05	8.32132e-05	0.000269559	0.000124355
							8.15624e-05	0.000323563	8.67668e-05	8.32132e-05	0.000269931	0.000123995
							8.14819e-05	0.000323599	8.65047e-05	8.30952e-05	0.00027034	0.000123675
							8.13611e-05	0.000323634	8.63924e-05	8.29772e-05	0.000270638	0.000123396
							8.12806e-05	0.00032367	8.628e-05	8.29379e-05	0.000270898	0.000123036
							8.12403e-05	0.000323705	8.61677e-05	8.28199e-05	0.000271233	0.000122716
							8.12001e-05	0.000323777	8.59804e-05	8.27413e-05	0.000271493	0.000122476
							8.11598e-05	0.000323777	8.57183e-05	8.2702e-05	0.000271865	0.000122116
							8.11196e-05	0.000323741	8.54936e-05	8.2702e-05	0.0002722	0.000121837
							8.11196e-05	0.000323705	8.53438e-05	8.26626e-05	0.000272497	0.000121517
							8.10793e-05	0.00032367	8.51191e-05	8.2584e-05	0.000272757	0.000121197
							8.09988e-05	0.00032367	8.49319e-05	8.2466e-05	0.000273092	0.000120917
							8.0878e-05	0.000323634	8.46698e-05	8.23874e-05	0.00027339	0.000120598
							8.08378e-05	0.000323599	8.44825e-05	8.23087e-05	0.000273687	0.000120438
							8.08378e-05	0.000323563	8.43702e-05	8.22301e-05	0.000273984	0.000120118
							8.08378e-05	0.000323492	8.41455e-05	8.21907e-05	0.000274319	0.000119838
							8.07975e-05	0.000323492	8.38834e-05	8.21121e-05	0.000274579	0.000119678
							8.07573e-05	0.000323421	8.36212e-05	8.20334e-05	0.000274877	0.000119438
							8.0717e-05	0.000323385	8.35089e-05	8.19548e-05	0.000275174	0.000119278
							8.06767e-05	0.000323279	8.32842e-05	8.19155e-05	0.000275472	0.000119079
							8.06767e-05	0.000323243	8.30221e-05	8.17975e-05	0.000275769	0.000118879
							8.06365e-05	0.000323208	8.27974e-05	8.17975e-05	0.000276067	0.000118679
							8.05962e-05	0.000323172	8.26101e-05	8.17188e-05	0.000276402	0.000118559
							8.05962e-05	0.000323101	8.24229e-05	8.16402e-05	0.000276662	0.000118479
							8.05962e-05	0.000323065	8.22356e-05	8.15615e-05	0.000277071	0.000118359
							8.05962e-05	0.000322994	8.2011e-05	8.15222e-05	0.000277368	0.000118199
							8.06365e-05	0.000322959	8.17488e-05	8.14435e-05	0.000277703	0.000118039
							8.06365e-05	0.000322888	8.14867e-05	8.13649e-05	0.000278149	0.000117879
							8.05962e-05	0.000322781	8.12246e-05	8.13256e-05	0.000278484	0.000117719
							8.0556e-05	0.00032271	8.08875e-05	8.12862e-05	0.000278967	0.0001176
							8.0556e-05	0.000322639	8.07003e-05	8.11683e-05	0.000279414	0.00011748
							8.0556e-05	0.000322567	8.05505e-05	8.11289e-05	0.00027986	0.00011736
							8.0556e-05	0.000322425	8.02135e-05	8.10503e-05	0.000280306	0.00011716
							8.0556e-05	0.000322319	7.98764e-05	8.09716e-05	0.000280752	0.00011704
							8.05157e-05	0.000322176	7.95768e-05	8.09716e-05	0.000281384	0.00011692
							8.04754e-05	0.00032207	7.92398e-05	8.09716e-05	0.000281831	0.0001168
							8.04352e-05	0.000321999	7.89777e-05	8.09323e-05	0.000282537	0.00011664
							8.03547e-05	0.000321892	7.86781e-05	8.08143e-05	0.000283132	0.00011644
							8.03144e-05	0.000321785	7.8416e-05	8.0775e-05	0.000283616	0.00011636
							8.02742e-05	0.000321643	7.80789e-05	8.07357e-05	0.000284322	0.000116201
							8.02742e-05	0.000321501	7.77419e-05	8.07357e-05	0.000285029	0.000116081
							8.01936e-05	0.000321323	7.74049e-05	8.07357e-05	0.000285772	0.000115881
							8.01936e-05	0.000321181	7.71427e-05	8.06964e-05	0.00028659	0.000115681
							8.01131e-05	0.000321038	7.68806e-05	8.06964e-05	0.000287409	0.000115481
							8.00326e-05	0.000320861	7.6581e-05	8.06964e-05	0.000288301	0.000115281
							8.00326e-05	0.000320861	7.65436e-05	8.06964e-05	0.00028845	0.000115241
							8.00326e-05	0.000320789	7.63189e-05	8.06964e-05	0.000289268	0.000115041
							7.98716e-05	0.000320505	7.57946e-05	8.05391e-05	0.000290197	0.000114602
							7.963e-05	0.000320256	7.53078e-05	8.02638e-05	0.000290867	0.000114362
							7.95495e-05	0.000320185	7.50456e-05	8.01851e-05	0.000292131	0.000114082
							7.95495e-05	0.000320149	7.4821e-05	8.02244e-05	0.000293544	0.000113882
							7.963e-05	0.000320185	7.45963e-05	8.02638e-05	0.000294623	0.000113642
							7.963e-05	0.000320221	7.42592e-05	8.02638e-05	0.00029611	0.000113362
							7.95898e-05	0.000320221	7.39597e-05	8.02638e-05	0.000297374	0.000113003
							7.95898e-05	0.000320185	7.36975e-05	8.02244e-05	0.000298899	0.000112683
							7.95495e-05	0.000320078	7.32856e-05	8.01851e-05	0.000300572	0.000112283
							7.95093e-05	0.000320007	7.30609e-05	8.01458e-05	0.000302097	0.000111963
							7.95093e-05	0.000319865	7.26864e-05	8.01065e-05	0.000303993	0.000111404
							7.95093e-05	0.000319723	7.23119e-05	8.00671e-05	0.000305258	0.000110924
							7.94287e-05	0.000319616	7.19e-05	7.99885e-05	0.000307526	0.000110484
							7.93885e-05	0.000319438	7.1563e-05	7.99492e-05	0.000309385	0.000110045
							7.9308e-05	0.00031926	7.11885e-05	7.98705e-05	0.000311319	0.000109565
							7.92677e-05	0.000319118	7.0814e-05	7.97919e-05	0.000313699	0.000108925
							7.91872e-05	0.000318976	7.05144e-05	7.97525e-05	0.000315856	0.000108406
							7.91067e-05	0.000318798	7.01025e-05	7.97132e-05	0.000317864	0.000107766
							7.90664e-05	0.000318691	6.97655e-05	7.97132e-05	0.000320355	0.000107247
							7.90262e-05	0.000318549	6.9391e-05	7.96739e-05	0.000322735	0.000106607
							7.89859e-05	0.000318442	6.90165e-05	7.95559e-05	0.000325635	0.000106047
							7.89859e-05	0.000318407	6.87169e-05	7.94379e-05	0.000328201	0.000105448
							7.88651e-05	0.000318336	6.83799e-05	7.93986e-05	0.000331251	0.000104728
							7.88249e-05	0.000318229	6.80803e-05	7.92806e-05	0.000332887	0.000104089
							7.87444e-05	0.000318158	6.77807e-05	7.92413e-05	0.000336196	0.000103529
							7.87444e-05	0.000318087	6.73688e-05	7.9202e-05	0.000339543	0.00010269
							7.87444e-05	0.000318051	6.71067e-05	7.9202e-05	0.000342481	0.00010213
							7.87444e-05	0.000318051	6.66948e-05	7.9202e-05	0.000345976	0.000101331
							7.87041e-05	0.000318016	6.64701e-05	7.92413e-05	0.000348988	0.000100611
							7.86638e-05	0.000318016	6.61705e-05	7.9202e-05	0.000351889	9.98917e-05
							7.85833e-05	0.000318016	6.5796e-05	7.9202e-05	0.000355347	9.91322e-05
							7.85833e-05	0.000318087	6.54964e-05	7.9202e-05	0.000358619	9.83327e-05
							7.85431e-05	0.000318194	6.51968e-05	7.91627e-05	0.000362412	9.76532e-05
							7.85431e-05	0.000318229	6.48598e-05	7.91627e-05	0.000365796	9.68937e-05
							7.85431e-05	0.000318336	6.45977e-05	7.91233e-05	0.000369701	9.60143e-05
							7.85431e-05	0.000318407	6.42981e-05	7.91233e-05	0.000372861	9.53748e-05
							7.85431e-05	0.000318478	6.39985e-05	7.9084e-05	0.000376059	9.44954e-05
							7.85431e-05	0.000318585	6.36615e-05	7.90054e-05	0.000380113	9.3616e-05
							7.85028e-05	0.000318727	6.33993e-05	7.8966e-05	0.000383571	9.27765e-05
							7.84626e-05	0.000318976	6.30998e-05	7.8966e-05	0.000387698	9.20171e-05
							7.84626e-05	0.000319225	6.28751e-05	7.8966e-05	0.000391194	9.13775e-05
							7.84626e-05	0.000319403	6.26878e-05	7.8966e-05	0.000394466	9.04182e-05
							7.84626e-05	0.000319687	6.22759e-05	7.8966e-05	0.000398259	8.94988e-05
							7.84626e-05	0.000319936	6.19763e-05	7.8966e-05	0.000401755	8.86993e-05
							7.84626e-05	0.000320149	6.17142e-05	7.8966e-05	0.000405882	8.778e-05
							7.85028e-05	0.000320434	6.15269e-05	7.8966e-05	0.000409378	8.71404e-05
							7.85028e-05	0.000320754	6.12274e-05	7.8966e-05	0.000412873	8.65008e-05
							7.85028e-05	0.00032111	6.10027e-05	7.8966e-05	0.000416741	8.54216e-05
							7.85028e-05	0.000321501	6.07405e-05	7.90054e-05	0.00041979	8.46221e-05
							7.85028e-05	0.000321821	6.0441e-05	7.9084e-05	0.000423657	8.37427e-05
							7.85028e-05	0.000322141	6.01788e-05	7.91233e-05	0.000427041	8.29433e-05
							7.85028e-05	0.000322567	5.99167e-05	7.9202e-05	0.000430871	8.21038e-05
							7.85431e-05	0.000322923	5.97294e-05	7.9202e-05	0.000433846	8.14243e-05
							7.85431e-05	0.000323314	5.95422e-05	7.92413e-05	0.00043723	8.06249e-05
							7.85431e-05	0.000323741	5.92426e-05	7.92806e-05	0.0004408	7.97854e-05
							7.85431e-05	0.000324097	5.8943e-05	7.93593e-05	0.000443328	7.8986e-05
							7.85833e-05	0.000324523	5.86435e-05	7.93986e-05	0.000446749	7.81066e-05
							7.86236e-05	0.000324914	5.84188e-05	7.94379e-05	0.000449576	7.73871e-05
							7.87444e-05	0.000325341	5.81941e-05	7.95166e-05	0.000451769	7.66276e-05
							7.87846e-05	0.000325803	5.79319e-05	7.96346e-05	0.000455488	7.57882e-05
							7.88249e-05	0.00032623	5.78196e-05	7.97132e-05	0.000458054	7.49887e-05
							7.89456e-05	0.000326657	5.75575e-05	7.97919e-05	0.000460471	7.40693e-05
							7.90262e-05	0.000327013	5.73328e-05	7.98705e-05	0.000462814	7.33099e-05
							7.90664e-05	0.000327368	5.71455e-05	8.00278e-05	0.000464859	7.26303e-05
							7.91872e-05	0.000327795	5.6846e-05	8.02244e-05	0.000467573	7.18708e-05
							7.92677e-05	0.000328222	5.66213e-05	8.03818e-05	0.000469581	7.11114e-05
							7.94287e-05	0.000328613	5.63591e-05	8.05391e-05	0.000471813	7.03119e-05
							7.95495e-05	0.000328968	5.6097e-05	8.06964e-05	0.0004733	6.95924e-05
							7.97105e-05	0.00032936	5.59847e-05	8.08143e-05	0.000475271	6.88729e-05
							7.99118e-05	0.00032968	5.57974e-05	8.1011e-05	0.000476572	6.81134e-05
							8.00729e-05	0.000330035	5.55727e-05	8.12862e-05	0.00047832	6.74738e-05
							8.02742e-05	0.000330426	5.53106e-05	8.16008e-05	0.000479845	6.67144e-05
							8.04754e-05	0.000330711	5.51608e-05	8.19155e-05	0.000481109	6.60748e-05
							8.0717e-05	0.00033096	5.49736e-05	8.23087e-05	0.000482225	6.53153e-05
							8.10391e-05	0.000331138	5.48238e-05	8.26626e-05	0.000483229	6.47157e-05
							8.14014e-05	0.000331422	5.45991e-05	8.29772e-05	0.000484047	6.40362e-05
							8.17234e-05	0.000331706	5.43744e-05	8.34885e-05	0.000485014	6.33567e-05
							8.20052e-05	0.00033192	5.41497e-05	8.39211e-05	0.00048572	6.2837e-05
							8.24078e-05	0.000332062	5.40374e-05	8.44716e-05	0.000486315	6.21175e-05
							8.27701e-05	0.000332204	5.3925e-05	8.49042e-05	0.000486724	6.15979e-05
							8.32532e-05	0.000332382	5.37752e-05	8.55334e-05	0.00048691	6.09183e-05
							8.38168e-05	0.000332418	5.35505e-05	8.61233e-05	0.000487207	6.02388e-05
							8.43805e-05	0.000332524	5.33633e-05	8.67132e-05	0.000487282	5.96792e-05
							8.49038e-05	0.000332489	5.31761e-05	8.74211e-05	0.000487207	5.91595e-05
							8.55479e-05	0.000332418	5.31012e-05	8.81682e-05	0.000487096	5.85999e-05
							8.62323e-05	0.000332382	5.29888e-05	8.89941e-05	0.000486836	5.81602e-05
							8.69167e-05	0.000332275	5.27267e-05	8.98592e-05	0.000486427	5.74407e-05
							8.76413e-05	0.000332133	5.25394e-05	9.07244e-05	0.000485906	5.68811e-05
							8.78024e-05	0.000332098	5.25394e-05	9.08817e-05	0.000485832	5.68411e-05
							8.85673e-05	0.000331955	5.23522e-05	9.16289e-05	0.000485274	5.63614e-05
							8.92114e-05	0.0003316	5.20901e-05	9.25334e-05	0.000484419	5.58018e-05
							8.9936e-05	0.000331209	5.17905e-05	9.35559e-05	0.00048334	5.50823e-05
							9.09425e-05	0.000330924	5.17156e-05	9.46177e-05	0.000482485	5.45227e-05
							9.20294e-05	0.000330675	5.16407e-05	9.59547e-05	0.000481667	5.4043e-05
							9.3358e-05	0.000330284	5.14909e-05	9.75278e-05	0.000480477	5.35634e-05
							9.45254e-05	0.000329928	5.13786e-05	9.86682e-05	0.000479324	5.30837e-05
							9.59345e-05	0.000329466	5.11913e-05	0.00010032	0.000477837	5.24841e-05
							9.69409e-05	0.000328933	5.10415e-05	0.000101814	0.000476461	5.21243e-05
							9.84707e-05	0.000328364	5.08917e-05	0.000103033	0.000475159	5.16047e-05
							0.000100162	0.000327653	5.07045e-05	0.000105314	0.000473226	5.10451e-05
							0.000101691	0.000327155	5.05547e-05	0.000107045	0.00047185	5.05254e-05
							0.000103543	0.000326408	5.033e-05	0.000108854	0.000469879	4.99259e-05
							0.000105113	0.000325875	5.01802e-05	0.000110781	0.000468094	4.94862e-05
							0.000107046	0.000324986	5.01053e-05	0.000112747	0.000466383	4.92063e-05
							0.000108897	0.000324025	4.99555e-05	0.000115028	0.000463966	4.85268e-05
							0.00011087	0.000323208	4.97683e-05	0.000117387	0.000461958	4.80471e-05
							0.000113245	0.000322141	4.95436e-05	0.000120101	0.000459876	4.75675e-05
							0.000115379	0.000321607	4.93938e-05	0.000122067	0.000457719	4.71278e-05
							0.000117835	0.000320292	4.91317e-05	0.000124977	0.000455116	4.66881e-05
							0.00012029	0.000319296	4.89444e-05	0.000127376	0.000453294	4.63283e-05
							0.000122263	0.000318265	4.87572e-05	0.000130286	0.000450468	4.57687e-05
							0.000125202	0.000316985	4.857e-05	0.000133589	0.000447642	4.5329e-05
							0.000127859	0.000315811	4.84202e-05	0.000136578	0.000445634	4.49293e-05
							0.000130959	0.000314709	4.83078e-05	0.000140118	0.000442733	4.44496e-05
							0.000134018	0.000313428	4.81955e-05	0.000142398	0.000440242	4.40898e-05
							0.000137038	0.000312219	4.80457e-05	0.000146016	0.000437862	4.36501e-05
							0.000140178	0.000310761	4.79333e-05	0.000149949	0.000434552	4.33304e-05
							0.000143439	0.000309481	4.77836e-05	0.000153449	0.000431838	4.29706e-05
							0.000147344	0.000307917	4.76712e-05	0.000157696	0.000429123	4.2451e-05
							0.000150524	0.000306636	4.75214e-05	0.000161393	0.000426409	4.21712e-05
							0.000154429	0.000305356	4.74465e-05	0.000164224	0.000423657	4.17315e-05
							0.000158737	0.000303649	4.72593e-05	0.000169219	0.000420608	4.13317e-05
							0.000161957	0.000302263	4.71095e-05	0.000173269	0.000417596	4.10119e-05
							0.000166627	0.000300556	4.69597e-05	0.000178106	0.000414286	4.05722e-05
							0.000170613	0.000299169	4.68099e-05	0.000182353	0.000411423	4.02125e-05
							0.000175162	0.000297533	4.66601e-05	0.000187544	0.000409006	3.99327e-05
							0.000179711	0.00029604	4.65103e-05	0.000190258	0.000405548	3.9453e-05
							0.000184099	0.00029451	4.64354e-05	0.000195685	0.000403205	3.91732e-05
							0.000188528	0.000292697	4.62856e-05	0.000201308	0.000399114	3.88135e-05
							0.000193117	0.000291097	4.61733e-05	0.000206067	0.000396102	3.84537e-05
							0.000198632	0.000289319	4.60609e-05	0.00021169	0.000392607	3.80939e-05
							0.00020302	0.000287612	4.58737e-05	0.000216685	0.000390041	3.76542e-05
							0.000208294	0.00028626	4.57239e-05	0.000221364	0.000387029	3.73744e-05
							0.000214051	0.000284305	4.55741e-05	0.000226909	0.000384017	3.70147e-05
							0.000219164	0.000282669	4.54243e-05	0.000232061	0.000380447	3.66949e-05
							0.000224276	0.00028082	4.52745e-05	0.000238157	0.000376915	3.62552e-05
							0.00022951	0.000279006	4.51248e-05	0.000243544	0.000373865	3.59754e-05
							0.000234301	0.000277228	4.49375e-05	0.000248932	0.0003713	3.55357e-05
							0.000240943	0.000275486	4.47503e-05	0.000254988	0.000367767	3.52159e-05
							0.000246378	0.000273779	4.46005e-05	0.000259943	0.000365313	3.48961e-05
							0.000252779	0.000271787	4.45256e-05	0.00026651	0.000361111	3.45364e-05
							0.000257368	0.000270223	4.43758e-05	0.000272055	0.000358061	3.42166e-05
							0.000263005	0.000268302	4.42634e-05	0.000277757	0.000354975	3.38968e-05
							0.000269204	0.00026624	4.40762e-05	0.000284482	0.000351926	3.34971e-05
							0.000275283	0.000264426	4.39264e-05	0.00028983	0.000348914	3.32972e-05
							0.000282047	0.000262684	4.37017e-05	0.000296123	0.000345902	3.29375e-05
							0.000287844	0.000260941	4.35519e-05	0.000302021	0.000342369	3.26177e-05
							0.000293681	0.000259021	4.34396e-05	0.000308864	0.000338874	3.24178e-05
							0.000299116	0.000257101	4.32898e-05	0.000314763	0.000335862	3.2098e-05
							0.000305477	0.000255287	4.314e-05	0.00032074	0.00033285	3.17783e-05
							0.000312401	0.00025326	4.29528e-05	0.000327308	0.00033047	3.14585e-05
							0.000318279	0.000251802	4.28404e-05	0.000332656	0.000326937	3.12586e-05
							0.000325243	0.00024974	4.26906e-05	0.000339656	0.000323479	3.09788e-05
							0.000331161	0.000248353	4.26157e-05	0.000345634	0.000320541	3.08189e-05
							0.000334704	0.000246255	4.25034e-05	0.000351611	0.000317641	3.04592e-05
							0.000342957	0.000244228	4.23162e-05	0.000358493	0.000314331	3.00994e-05
							0.000348915	0.000242486	4.22038e-05	0.00036392	0.000312249	2.97796e-05
							0.00035592	0.000240708	4.20166e-05	0.000371353	0.000308679	2.94598e-05
							0.000361878	0.000238965	4.18668e-05	0.000376268	0.000305853	2.926e-05
							0.000367272	0.000237578	4.17544e-05	0.000382128	0.000303027	2.90202e-05
							0.000373593	0.000235267	4.16046e-05	0.000388892	0.000299754	2.87004e-05
							0.00037939	0.00023356	4.14923e-05	0.000394673	0.000297002	2.84206e-05
							0.000386194	0.00023164	4.13051e-05	0.000401004	0.000294511	2.80608e-05
							0.00039191	0.000230253	4.11553e-05	0.000407021	0.000291648	2.7821e-05
							0.000398633	0.000228582	4.10055e-05	0.000412684	0.00028897	2.75012e-05
							0.000403867	0.000226768	4.08182e-05	0.000418268	0.000285921	2.72214e-05
							0.00040898	0.00022499	4.07433e-05	0.000423813	0.000283318	2.70215e-05
							0.000415461	0.00022307	4.06684e-05	0.000430145	0.000280455	2.67417e-05
							0.000420976	0.00022147	4.05187e-05	0.000435139	0.00027774	2.64219e-05
							0.000427377	0.000219834	4.03689e-05	0.000441746	0.000275212	2.60622e-05
							0.000432732	0.000218411	4.0294e-05	0.000446111	0.000272757	2.57824e-05
							0.000437643	0.000216776	4.01067e-05	0.000451341	0.000270266	2.55026e-05
							0.000444165	0.000214998	3.9882e-05	0.000457358	0.000267477	2.52627e-05
							0.000448432	0.000213504	3.98071e-05	0.000461998	0.000265283	2.50629e-05
							0.000454431	0.000211797	3.96948e-05	0.000468212	0.000262383	2.47431e-05
							0.000459423	0.000210268	3.95825e-05	0.000473088	0.000260412	2.45832e-05
							0.000464334	0.000209379	3.95076e-05	0.0004771	0.000258143	2.42634e-05
							0.00046526	0.000209095	3.94701e-05	0.000477886	0.000257772	2.42634e-05
							0.000469729	0.000207388	3.93578e-05	0.000482644	0.00025554	2.40236e-05
							0.00047468	0.000205787	3.90956e-05	0.000487088	0.00025316	2.37038e-05
							0.000479149	0.000203938	3.88335e-05	0.000491414	0.000250632	2.32641e-05
							0.000483698	0.000202551	3.87212e-05	0.000496644	0.000248326	2.31042e-05
							0.000488207	0.000201342	3.86463e-05	0.00050101	0.000246579	2.29843e-05
							0.00049344	0.000199884	3.85339e-05	0.000506004	0.000244199	2.27444e-05
							0.000497466	0.000198533	3.84216e-05	0.000509465	0.000242191	2.25446e-05
							0.00050274	0.000196933	3.82343e-05	0.000514026	0.000239811	2.23447e-05
							0.000506202	0.000195582	3.80845e-05	0.000518156	0.000237989	2.21449e-05
							0.000510872	0.000194017	3.79722e-05	0.000522599	0.000235534	2.1865e-05
							0.000514737	0.000192808	3.78224e-05	0.000526335	0.000233861	2.16252e-05
							0.000518561	0.000191386	3.76726e-05	0.000529953	0.000231927	2.14253e-05
							0.000522668	0.000190105	3.74854e-05	0.000533532	0.000229696	2.11855e-05
							0.000526452	0.000188825	3.73356e-05	0.000536245	0.0002278	2.09457e-05
							0.000529954	0.000187403	3.71483e-05	0.000540886	0.000225792	2.07058e-05
							0.000533376	0.000186158	3.69986e-05	0.00054415	0.000223858	2.0466e-05
							0.000536597	0.00018502	3.69237e-05	0.000547296	0.000222036	2.02262e-05
							0.00054026	0.000183491	3.67739e-05	0.000550835	0.000220214	1.99863e-05
							0.000543078	0.000182495	3.66241e-05	0.000553785	0.000218541	1.97865e-05
							0.000546742	0.000181109	3.64743e-05	0.000556341	0.00021657	1.95067e-05
							0.00054952	0.000179971	3.63245e-05	0.00055929	0.000215194	1.93468e-05
							0.000551814	0.000178833	3.61372e-05	0.000561886	0.000213186	1.91869e-05
							0.000554834	0.000177588	3.595e-05	0.000564796	0.000211252	1.8987e-05
							0.00055733	0.000176415	3.58377e-05	0.000567234	0.000209876	1.88271e-05
							0.000559946	0.000175277	3.56504e-05	0.000569948	0.000208091	1.85473e-05
							0.000562402	0.00017421	3.54632e-05	0.000571245	0.000206678	1.83475e-05
							0.000564938	0.000173143	3.53134e-05	0.000574116	0.000205042	1.81876e-05
							0.000566629	0.000171898	3.51262e-05	0.000576082	0.000203294	1.79477e-05
							0.000568521	0.000170974	3.50513e-05	0.000577891	0.00020177	1.77479e-05
							0.000570615	0.000169658	3.49015e-05	0.000579976	0.00020032	1.74681e-05
							0.000572185	0.000168805	3.47891e-05	0.000581588	0.000198906	1.72682e-05
							0.000574077	0.000167596	3.46019e-05	0.000583004	0.000197382	1.71083e-05
							0.000575567	0.0001666	3.44521e-05	0.000584537	0.000195969	1.69084e-05
							0.000576653	0.000165604	3.42649e-05	0.000585874	0.000194556	1.67086e-05
							0.000578062	0.000164609	3.41151e-05	0.000587369	0.000193031	1.64288e-05
							0.000579069	0.000163471	3.39653e-05	0.000588509	0.00019173	1.62689e-05
							0.000580317	0.000162439	3.3778e-05	0.000589689	0.000190428	1.6109e-05
							0.000581203	0.000161622	3.36657e-05	0.0005902	0.000189164	1.59491e-05
							0.000581927	0.000160697	3.35159e-05	0.000591223	0.000187937	1.57492e-05
							0.000582692	0.00015963	3.32912e-05	0.000592127	0.000186561	1.55494e-05
							0.000583095	0.000158812	3.31789e-05	0.000592796	0.000185371	1.53495e-05
							0.000583618	0.000157674	3.30665e-05	0.000593386	0.000183921	1.51496e-05
							0.00058394	0.00015675	3.29167e-05	0.00059374	0.000183065	1.50297e-05
							0.000584141	0.000156039	3.27669e-05	0.000594094	0.000181801	1.49098e-05
							0.000584262	0.000155043	3.25422e-05	0.000594329	0.000180537	1.463e-05
[truncated: 599 more rows]

## Sheet: Figure 3
Figure 3B
	JIP3	YIH1	TAF10	RTF1	ANB1	NMD2
rep1	0.308173	0.349067	0.627065	0.416878	1.10887	0.859759
rep2	0.365909	0.435317	0.635507	0.418643	0.669941	0.933067
rep3	0.399434	0.3748	0.641464	0.406005	0.744783	0.958131

## Sheet: Figure 7
Figure 7A				Figure 7B				Figure 7C
N-terminus	middle	C-terminus		N-terminus	middle	C-terminus		DE_high expression	NQ_high expression	DE_low expression	NQ_low expression
593	709	728		450	402	384		233	139	283	185
592	698	752		480	387	373		249	152	265	204
600	697	733		465	404	366		251	151	255	198
597	679	720		437	403	360		241	149	261	196
589	680	718		416	385	392		239	154	252	193
614	717	713		423	379	438		241	163	264	189
626	715	725		413	388	457		247	162	270	175
605	709	709		433	387	452		237	169	260	185
594	700	690		435	383	454		237	171	253	186
617	680	716		428	387	479		245	175	257	182
616	675	724		413	396	484		251	160	257	182
624	689	713		434	397	461		251	151	268	201
605	668	706		451	384	435		251	163	254	207
603	644	706		446	371	455		251	154	252	214
608	638	710		451	387	430		259	156	251	204
595	651	714		450	397	412		257	161	233	200
591	629	722		471	389	422		248	171	243	205
605	622	736		478	404	423		246	176	245	205
615	632	726		490	402	408		258	190	238	194
611	667	715		491	412	420		246	194	243	194
618	669	768		504	418	439		255	184	250	202
597	659	777		511	430	447		237	189	243	218
609	653	765		492	444	441		258	193	231	210
647	669	764		483	464	427		268	189	245	208
606	676	764		496	425	442		257	200	221	208
632	668	777		512	440	440		268	198	238	228
633	646	779		525	426	456		265	197	240	240
646	659	780		506	411	462		266	181	251	248
643	681	785		517	412	457		268	187	246	248
634	650	826		511	412	478		284	181	244	242
680	650	830		528	420	463		293	187	269	243
698	646	815		507	416	446		302	185	274	233
716	654	775		500	388	439		311	188	281	224
711	670	755		473	376	410		301	173	282	220
710	699	755		465	379	428		308	172	283	203
731	676	767		460	369	431		317	176	290	204
722	677	766		483	395	446		316	184	295	215
736	703	761		454	393	436		331	172	286	207
746	710	769		457	364	431		324	174	299	207
745	708	778		464	364	477		323	183	287	206
743	705	777		466	378	453		339	179	270	209
708	707	783		462	377	466		332	178	253	205
721	709	798		465	396	461		336	154	265	218
706	672	833		514	395	468		321	163	270	220
730	645	849		493	393	454		349	155	270	201
749	631	838		490	422	440		357	149	278	199
719	643	841		477	406	419		343	138	267	204
717	650	843		480	407	427		342	140	269	202
713	647	835		468	406	413		340	138	265	198
707	691	863		478	399	399		327	148	269	199
719	691	859		437	398	412		332	166	283	188
745	688	861		414	384	382		346	151	286	184
723	677	847		414	418	390		334	145	285	180
701	704	827		416	413	412		324	154	276	192
731	713	827		433	417	384		345	162	279	191
734	709	837		427	406	386		346	163	274	192
723	720	823		425	415	412		334	157	279	192
726	727	825		421	400	414		335	143	275	193
729	717	843		421	399	462		322	145	285	189
748	703	843		415	382	461		331	129	294	201
774	705	848		417	399	465		336	141	317	196
795	724	869		420	411	470		353	143	320	195
781	713	890		408	395	427		351	146	314	194
759	708	924		404	399	420		348	142	308	194
770	692	922		400	400	463		356	155	303	180
755	694	925		382	373	469		357	149	284	175
781	669	917		381	390	466		357	132	304	183
760	679	934		382	397	440		340	126	301	179
744	734	963		394	395	445		345	128	287	187
730	720	940		396	414	446		318	129	290	188
734	688	967		409	432	424		325	130	292	192
714	685	953		452	402	402		315	135	286	193
711	673	951		420	396	400		303	140	283	197
710	695	942		434	381	415		306	143	292	192
729	715	964		447	395	417		311	150	293	194
722	690	976		441	399	423		328	145	288	204
721	719	1029		489	409	419		334	156	269	210
720	722	1013		493	407	438		317	147	288	217
713	735	1025		493	402	426		330	147	275	210
666	743	1002		491	407	450		318	159	248	201
695	737	973		515	405	461		318	167	267	202
717	732	973		470	423	425		330	170	277	193
718	733	992		511	418	405		334	168	285	206
742	723	985		509	400	417		329	172	288	205
703	710	971		510	391	427		306	173	282	204
692	703	951		471	401	419		304	166	277	191
692	711	918		448	406	373		298	146	280	188
689	710	904		446	391	360		312	158	258	182
697	691	929		438	427	373		331	149	251	181
712	739	890		445	448	377		351	149	247	187
702	733	870		455	451	397		341	158	241	194

## Sheet: Figure S1
Fig. S1A
10D/10T	5aa	10aa	20aa	30aa	FL
rep1	0.235718	0.450785	0.995307	1.27686	1.13987
rep2	0.265128	0.433028	0.905852	1.22612	1.15013
rep3	0.32984	0.505118	0.653797	1.18746	1.35874
Fig. S1C
	WT	hyp2ts
rep1	1.25279	0.544953
rep2	1.01547	0.526101
rep3	0.731734	0.601268

## Sheet: Figure S2
Fig. S2A
30aa-10D	Mg2+_+0	Mg2+_+1.5	Mg2+_+3
rep1	0.646117	0.867647	0.850616
rep2	0.5844	0.802103	0.751926
rep3	0.496375	0.862408	0.889669
Fig. S2B
HCV uORF2	Mg2+_+0	Mg2+_+1.5	Mg2+_+3
rep1	0.656762	0.680315	0.681745
rep2	0.665232	0.680036	0.663124

## Sheet: Figure S3
Fig. S3A
JIP3	Mg2+_+0	Mg2+_+1.5	Mg2+_+3
rep1	0.0400668	0.445185	0.61457
rep2	0.0638218	0.364973	0.419664
rep3	0.0279638	0.345419	0.600425

## Sheet: Figure S6
Fig. S6A				Fig. S6B				Fig. S6C
								-1frame			-1frame
N-terminus	middle	C-terminus		N-terminus	middle	C-terminus		N-terminus	middle	C-terminus	N-terminus	middle	C-terminus
857	635	654		31	72	72		138	149	128	78	31	42
936	630	660		44	70	77		136	143	125	80	30	43
915	624	642		35	69	77		145	130	130	66	25	48
906	629	647		36	81	69		156	130	140	60	26	39
914	614	651		38	71	67		164	124	125	60	30	38
882	603	667		42	72	74		162	113	127	58	30	40
826	599	655		44	68	78		163	104	136	60	28	37
793	615	667		46	73	76		153	118	122	67	32	24
764	623	668		44	76	66		141	125	136	55	28	26
751	642	691		55	68	73		145	143	146	52	24	37
744	643	671		53	70	72		145	133	142	48	31	36
726	646	698		52	71	69		141	127	138	46	35	36
725	643	699		46	72	69		147	129	143	38	35	34
723	642	698		48	67	73		153	123	138	37	35	36
727	631	700		46	60	81		140	124	139	43	36	33
707	622	706		52	61	82		150	135	156	47	33	26
704	612	718		54	59	78		149	139	153	44	29	32
735	616	688		56	55	80		151	133	139	43	32	32
703	624	722		58	49	80		145	133	151	40	37	36
720	624	723		55	56	85		146	128	136	38	35	41
716	617	746		60	58	86		151	122	142	49	29	35
734	600	736		53	56	83		150	137	146	52	31	39
717	623	735		55	61	83		146	153	161	52	32	43
708	610	712		55	65	85		141	142	164	53	35	42
692	616	701		45	57	84		142	145	158	49	32	36
699	608	660		46	57	77		150	138	162	52	34	37
704	613	650		43	55	84		144	137	154	52	34	37
687	589	649		45	58	89		144	124	144	46	40	36
689	600	638		50	54	91		152	125	151	43	41	41
705	614	653		50	47	82		146	127	154	45	33	42
699	616	651		62	61	88		143	133	153	44	33	43
696	654	679		65	57	90		133	128	147	47	37	43
686	638	622		67	66	85		136	125	155	57	38	46
672	640	674		71	64	92		139	126	146	47	38	44
653	627	684		81	61	91		139	118	147	45	38	37
675	642	692		86	60	93		133	138	146	45	35	34
677	654	699		84	64	88		133	150	140	38	36	36
702	649	722		94	54	90		148	133	128	37	33	39
704	677	729		90	53	85		158	133	125	46	29	46
703	678	710		81	59	88		157	130	143	47	34	37
707	655	734		76	57	87		167	135	157	46	33	42
709	632	722		80	48	91		162	133	156	38	27	42
721	630	731		79	53	93		157	134	154	39	31	42
696	598	710		76	61	95		154	121	155	40	32	55
693	617	749		73	61	92		165	101	153	40	35	51
685	625	724		74	57	98		161	95	150	41	29	47
702	617	768		63	54	106		159	93	161	37	31	42
687	596	766		69	52	109		148	100	155	41	29	41
683	621	771		80	60	112		144	109	164	37	28	46
707	612	775		77	59	112		142	125	171	36	30	47
715	634	777		77	68	109		140	144	159	37	38	53
708	633	770		74	61	102		143	156	155	44	41	45
691	641	727		83	62	98		141	151	151	43	41	50
675	659	733		83	61	98		136	145	149	45	46	40
678	645	728		85	66	88		143	158	142	40	42	47
704	657	717		83	62	94		140	156	138	36	46	51
700	658	712		74	69	97		148	160	143	37	47	55
696	644	750		77	65	93		156	133	149	37	51	58
667	633	730		75	67	99		158	126	152	38	45	50
659	613	725		88	59	108		153	139	155	35	44	49
648	641	730		85	57	103		159	136	166	33	42	44
659	641	734		87	58	107		155	135	160	28	34	43
652	622	744		87	64	112		136	127	166	31	32	41
654	593	746		91	57	112		142	126	169	27	27	47
640	615	774		92	66	117		144	120	174	31	28	41
668	629	806		92	61	125		152	124	163	31	30	48
672	644	838		88	60	123		158	122	158	25	31	46
690	634	833		82	58	133		160	130	169	31	33	42
701	619	805		84	52	132		162	130	161	34	31	40
676	615	816		90	56	123		161	132	166	40	30	43
692	601	829		94	48	128		149	146	178	31	33	55
694	604	835		86	43	129		149	144	187	34	35	61
683	645	824		85	49	145		158	154	184	40	40	65
676	649	863		78	59	152		166	155	186	48	43	59
660	667	878		66	58	130		170	156	187	39	43	57
671	656	853		65	60	128		155	151	187	43	43	66
666	651	856		74	56	135		147	142	190	44	39	60
657	641	896		73	61	130		145	124	198	46	40	55
645	648	916		75	61	125		144	116	185	43	44	55
649	672	916		85	57	128		134	116	206	36	41	59
639	685	926		88	67	123		152	115	186	33	42	62
645	659	928		83	69	120		134	123	190	32	40	54
639	651	956		83	73	130		144	119	188	34	37	58
630	689	957		79	73	131		145	118	185	32	31	61
627	679	971		82	79	140		151	125	182	27	25	59
637	685	990		81	71	135		149	127	180	27	29	60
636	665	1024		78	71	138		163	134	172	35	32	64
637	695	1047		70	62	135		168	138	181	33	30	73
672	688	1031		65	66	147		169	128	176	32	30	74
646	686	1076		72	69	148		162	136	199	33	25	78
631	678	1146		75	75	141		142	128	199	41	28	90

## Sheet: Figure S7
Fig. S7A			Fig. S7B			Fig. S7C			Fig. S7D			Fig. S7E			Fig. S7F			Fig. S7G			Fig. S7H
N-terminus	middle	C-terminus	N-terminus	middle	C-terminus	N-terminus	middle	C-terminus	N-terminus	middle	C-terminus	N-terminus	middle	C-terminus	N-terminus	middle	C-terminus	N-terminus	middle	C-terminus	N-terminus	middle	C-terminus
2054	2145	2004	584	537	561	601	520	559	1921	1662	1900	378	390	335	384	359	407	157	228	251	427	447	446
1874	2130	2020	587	535	577	568	543	555	1689	1684	1942	356	381	329	360	371	397	157	230	234	433	447	458
1773	2204	2032	560	534	568	545	535	542	1633	1691	1967	356	365	343	356	366	401	157	224	238	444	430	458
1753	2207	2042	535	535	565	548	525	555	1635	1707	1974	363	359	348	355	356	398	187	222	229	416	427	451
1818	2225	2030	566	528	567	567	528	543	1618	1672	2029	363	359	346	352	388	414	188	220	234	410	436	439
1793	2253	2075	558	557	565	590	542	545	1573	1702	2008	358	377	343	331	404	412	190	226	228	446	430	476
1831	2246	2061	551	554	557	598	543	545	1581	1694	2020	366	359	364	326	415	404	186	240	221	446	477	499
1872	2263	2154	541	535	591	591	536	552	1559	1704	2007	374	375	372	335	404	414	204	232	232	451	494	522
1941	2205	2152	536	530	615	609	540	567	1498	1692	1997	390	375	371	355	405	388	190	229	243	464	488	523
2057	2213	2145	535	551	596	675	558	560	1516	1697	2007	383	381	373	360	403	387	204	228	248	475	496	519
2112	2274	2081	531	541	597	672	542	566	1543	1693	1994	399	369	383	362	399	398	215	230	261	469	493	529
2112	2266	2098	568	523	600	685	567	580	1576	1690	2080	406	374	365	354	387	368	233	222	271	452	483	517
2123	2298	2098	568	543	621	671	553	580	1596	1665	2088	393	373	378	380	394	367	223	223	258	441	501	507
2134	2310	2095	605	540	621	683	557	575	1570	1653	2119	398	377	368	384	414	377	215	235	248	435	509	524
2191	2284	2092	617	549	609	682	568	576	1554	1631	2165	435	373	391	389	418	385	227	239	247	448	514	484
2180	2275	2131	643	546	599	702	573	579	1534	1646	2158	434	382	361	401	423	385	239	239	254	451	532	490
2198	2226	2110	640	570	585	694	580	584	1535	1678	2173	403	358	344	378	440	397	242	241	250	451	518	476
2249	2186	2114	649	564	584	687	573	597	1537	1643	2179	403	356	348	382	433	419	240	234	231	474	501	463
2244	2194	2073	651	556	586	661	543	583	1556	1645	2202	385	350	359	387	424	408	254	238	244	481	522	443
2192	2213	2097	649	572	590	675	543	570	1542	1653	2184	374	358	382	403	402	397	242	250	233	478	527	447
2190	2192	2076	633	560	591	673	550	565	1553	1697	2182	406	363	365	413	403	388	241	252	231	480	500	452
2255	2232	2125	626	538	612	655	575	537	1501	1732	2133	418	374	379	395	410	379	242	254	240	470	517	452
2251	2197	2139	668	537	622	681	569	530	1500	1737	2095	411	374	382	395	412	357	251	242	243	492	506	471
2285	2204	2159	657	544	616	670	544	570	1553	1739	2023	394	354	391	392	390	362	241	241	244	506	507	487
2274	2166	2178	651	586	641	647	556	581	1566	1736	2068	402	354	364	407	404	361	231	249	259	471	474	490
2258	2214	2187	628	611	619	636	559	582	1573	1720	2016	392	364	374	379	397	370	249	256	259	466	483	505
2256	2174	2185	664	601	615	631	572	594	1575	1682	2025	397	388	383	383	383	371	242	264	278	461	467	500
2258	2174	2130	653	586	606	633	545	604	1580	1727	2021	407	389	393	391	398	361	228	260	260	486	469	523
2251	2131	2120	622	586	603	621	568	590	1585	1707	2030	410	382	379	398	389	367	232	253	265	483	444	514
2306	2187	2106	616	604	598	620	580	601	1581	1706	2072	389	372	380	416	402	364	260	256	283	523	464	488
2282	2165	2147	603	602	607	626	580	601	1526	1709	2042	389	360	388	402	380	368	269	247	271	521	475	497
2279	2105	2150	620	601	602	616	590	612	1503	1717	2021	381	364	379	423	372	365	260	245	270	491	475	505
2254	2154	2112	600	588	613	631	587	603	1580	1713	2021	375	359	391	432	377	384	248	240	273	488	432	499
2295	2119	2117	600	594	585	622	576	590	1520	1747	2043	390	355	386	432	358	398	258	250	282	471	450	491
2243	2087	2089	594	587	586	604	573	578	1543	1756	2070	379	337	383	423	365	398	263	237	287	491	468	507
2243	2109	2078	608	576	600	617	578	577	1541	1748	2070	374	367	399	418	376	411	251	236	270	489	440	468
2169	2167	2083	613	610	604	621	561	584	1489	1754	2041	365	363	414	414	377	414	247	239	260	497	449	506
2131	2141	2071	612	588	584	609	553	587	1492	1833	2092	384	347	405	427	389	426	238	248	261	484	446	513
2115	2171	2077	623	589	597	624	556	583	1501	1855	2056	371	354	380	436	388	401	234	238	254	482	450	552
2137	2172	2073	618	577	565	641	555	584	1515	1817	2077	369	358	378	447	403	395	223	242	250	483	456	505
2187	2137	2057	607	599	564	643	571	591	1578	1828	2055	365	372	387	442	405	405	241	248	254	487	463	486
2175	2103	2023	606	589	554	646	544	588	1591	1797	2081	364	382	386	424	402	405	237	250	258	493	485	505
2166	2080	2070	601	585	535	659	529	571	1595	1828	2134	381	381	386	405	395	387	238	243	250	508	477	496
2161	2115	2153	581	585	541	660	535	582	1590	1816	2107	376	387	386	393	388	375	236	230	243	503	483	529
2157	2100	2113	584	593	535	635	551	586	1573	1792	2056	371	377	370	393	399	389	236	230	254	509	458	532
2135	2107	2111	592	579	543	648	552	605	1613	1794	2080	354	384	385	385	418	398	237	231	254	508	498	521
2159	2085	2156	577	582	546	623	549	649	1579	1775	2119	349	377	392	399	423	386	243	244	254	499	529	495
2181	2104	2162	567	589	526	636	560	607	1638	1788	2131	360	386	362	424	402	396	238	240	247	496	532	493
2208	2100	2237	584	567	544	648	557	607	1616	1801	2143	370	373	387	418	388	382	235	241	244	485	526	510
2191	2114	2246	590	574	550	645	561	605	1648	1876	2094	359	365	405	413	392	403	251	233	246	491	509	530
2211	2157	2233	599	577	551	659	560	598	1571	1887	2108	378	358	384	396	402	407	229	237	257	517	498	545
2271	2173	2225	589	569	571	666	585	620	1572	1898	2152	379	354	393	391	389	392	227	241	248	509	501	534
2304	2162	2220	572	556	566	666	566	618	1600	1871	2212	367	355	422	397	406	391	238	242	237	481	472	517
2238	2161	2215	612	546	583	665	551	645	1656	1884	2192	354	350	433	418	398	389	249	243	244	496	481	507
2262	2136	2232	621	552	579	693	538	650	1636	1918	2215	388	367	439	415	401	390	244	234	253	508	492	484
2283	2172	2202	632	556	586	687	561	631	1636	1902	2146	390	375	429	421	404	400	235	232	249	512	486	483
2218	2158	2234	616	575	581	690	557	629	1640	1885	2100	361	377	419	428	408	397	241	214	243	507	482	490
2242	2163	2206	602	581	595	664	536	645	1673	1849	2122	380	372	405	424	406	394	241	223	236	525	469	505
2197	2144	2181	613	608	583	657	539	649	1623	1848	2138	377	401	401	411	411	404	250	229	235	523	472	535
2264	2154	2208	587	596	568	625	548	649	1580	1846	2159	368	386	421	398	406	391	236	230	253	517	470	553
2200	2192	2251	580	605	571	612	514	665	1597	1824	2160	361	387	421	382	404	399	264	243	243	523	503	577
2165	2170	2308	570	622	592	576	520	671	1636	1846	2137	365	384	419	373	406	403	282	241	249	554	485	542
2155	2183	2321	551	607	582	589	503	671	1610	1838	2162	386	390	420	380	399	423	264	243	257	527	501	530
2158	2177	2361	557	608	600	607	516	673	1607	1851	2161	379	388	422	374	424	417	262	239	259	529	528	537
2148	2179	2347	549	600	604	626	527	683	1653	1809	2172	381	376	412	364	429	421	273	235	257	523	528	538
2161	2239	2360	562	583	614	618	536	685	1664	1822	2188	372	389	407	378	417	443	277	239	256	472	543	547
2154	2214	2322	571	569	640	616	495	678	1684	1754	2196	365	392	411	368	420	444	272	236	248	482	521	578
2163	2217	2349	591	551	648	622	509	681	1721	1775	2192	373	387	425	367	403	434	259	236	253	462	510	542
2155	2191	2353	561	558	666	611	501	678	1754	1806	2189	377	382	428	375	392	434	264	229	261	497	510	568
2071	2171	2384	559	552	649	629	513	689	1755	1785	2108	354	380	433	370	391	448	257	226	264	487	559	536
2137	2180	2384	565	554	645	602	528	698	1807	1717	2141	363	378	422	384	390	461	256	224	274	472	546	522
2247	2162	2405	559	530	667	589	542	717	1760	1719	2178	375	370	426	387	392	449	251	231	269	470	518	538
2202	2179	2404	554	546	693	588	564	722	1767	1712	2151	377	363	417	387	415	452	248	236	261	462	503	565
2173	2129	2384	578	563	695	612	549	730	1733	1733	2213	365	367	419	406	406	434	256	222	284	452	494	571
2214	2150	2387	578	564	705	625	588	726	1771	1794	2175	367	372	432	423	407	433	253	227	270	496	515	603
2183	2145	2353	581	565	678	627	596	712	1740	1817	2148	389	358	426	421	392	429	260	226	282	532	504	625
2183	2169	2340	590	566	675	589	600	712	1781	1793	2179	379	363	419	423	389	434	252	237	290	489	514	627
2191	2165	2377	570	557	695	581	578	723	1762	1748	2169	356	366	410	408	388	466	258	224	303	488	497	650
2159	2138	2411	570	558	704	580	566	744	1815	1745	2148	357	357	418	421	397	458	244	229	305	468	509	643
2150	2164	2415	579	563	706	585	574	759	1740	1766	2084	366	372	437	426	408	488	245	236	309	486	463	655
2148	2193	2410	567	585	702	616	548	744	1747	1810	2114	363	361	420	406	430	492	246	236	306	466	490	672
2142	2183	2451	573	580	700	609	543	754	1750	1779	2089	376	364	450	386	433	484	239	241	306	492	500	685
2268	2192	2400	607	588	717	605	554	751	1735	1814	2041	375	373	414	373	413	462	247	241	313	472	524	685
2231	2134	2434	580	574	700	584	528	767	1734	1787	2054	381	367	413	383	403	484	230	245	300	474	530	664
2237	2128	2442	586	564	714	625	525	745	1699	1764	2047	373	371	414	415	398	485	225	266	289	452	501	646
2245	2111	2459	611	574	698	616	542	743	1713	1785	2010	376	359	442	395	405	477	217	258	293	460	495	641
2262	2091	2476	587	567	706	620	548	705	1703	1777	1908	361	355	431	387	406	472	214	272	299	469	441	598
2295	2047	2446	624	565	689	629	519	737	1722	1833	1857	351	375	428	395	423	467	211	262	288	502	428	563
2302	2020	2424	635	579	679	607	530	721	1701	1802	1767	344	376	430	394	409	431	204	257	270	508	454	550
2300	2029	2490	622	579	669	631	533	726	1718	1729	1739	360	368	429	409	410	418	194	240	247	491	520	538
2261	1965	2404	647	567	655	620	546	727	1755	1743	1684	337	378	429	421	398	402	210	227	253	471	494	544
